# Supplementary material for: Machine learning-based classification of roses using 18 SNP markers for optimized genebank management
Source: Plant Methods. 2026 Jan 6;22:8. doi: 10.1186/s13007-025-01496-0 (PMC12849561; doi:10.1186/s13007-025-01496-0)
Supplement: Supplementary file 1 — Supplementary Material 1. SNP dataset with cultivar labels and unsupervised clustering assignments. The SNP marker panel was adopted from Patzer et al. [17]. The cultivar labels were provided by the Europa-Rosarium Sangerhausen. Unsupervised clustering assignments were added, with samples assigned to a cluster when at least 75% of group membership was consistent with a predominant cluster [file 13007_2025_1496_MOESM1_ESM.xlsx]

## Sheet: Sheet 1
SampleID	Rh12GR_10867_316	Rh12GR_2923_1285	Rh12GR_60359_1361	Rh12GR_7355_525	RhK5_10792_6318	RhK5_11100_1011	RhK5_11411_1602	RhK5_11434_711	RhK5_1295_1946	RhK5_1804_1724	RhK5_299_2775	RhK5_5648_324	RhK5_69_1627	RhK5_6968_582	RhK5_978_1131	RhMCRND_11585_178	RhMCRND_17396_291	RhMCRND_6703_1113	Group	Year	Breeder	Cluster_kMeans_Label	Cluster_Hierarchical_Label	Cluster_Spectral_Label	Cluster_DBSCAN_Label	Cluster_HDBSCAN_Label
Friesia (Kordes, W. Söhne 1973)[34]	3	1	1	2	2	2	4	3	2	3	3	0	2	0	2	2	0	3	Floribunda rose	1973	Kordes, W. Söhne	2		1	2	2
Träumerei (GPG Bad Langensalza 1968)[82]	2	1	4	1	1	0	2	2	3	3	2	2	2	1	2	3	1	1	Shrub rose	1968	GPG Bad Langensalza			1	1	2
Red Haze (Rosen Tantau 1998)[94]	1	2	4	3	3	1	2	1	1	0	2	1	4	0	1	2	0	2	Ground cover to small shrub roses	1998	Tantau	1			1	1
Fidélio (Meilland, Alain 1964)[23]	1	2	4	2	2	3	1	0	2	2	1	1	2	1	2	3	3	2	Floribunda rose	1964	Meilland	2		1	2	2
Sanktflorian (Meilland 1971)[35]	0	1	2	2	0	3	3	1	2	2	2	0	2	1	4	3	3	4	Floribunda rose	1971	Meilland	2		1	2	2
Charlotte Elizabeth (Norman; Harkness 1965)[59]	2	3	4	1	2	2	4	1	4	3	2	2	1	1	3	3	1	3	Floribunda rose	1965	Harkness	2		1	2	2
Triade (Noack 2003)[83]	2	2	3	1	3	0	1	0	2	0	3	1	2	2	1	3	3	2	Shrub rose	2003	Noack			1	1	2
Charmant (Kordes, W. Söhne 1999)[95]	1	2	3	1	3	0	3	1	1	0	3	3	3	1	1	4	1	1	Dward rose	1999	Kordes, W. Söhne
Bischofsstadt Paderborn (Kordes, W. Söhne 1964)[24]	1	2	2	3	3	2	4	2	2	2	2	1	0	2	4	2	1	3	Shrub rose	1964	Kordes, W. Söhne			1	1	2
Geisha (Rosen Tantau 1964)[48]	0	2	3	2	1	3	3	2	3	3	1	1	3	0	2	3	1	2	Floribunda rose	1964	Tantau	2		1	2	2
Apfelblüte (Noack 1991)[72]	0	0	4	4	4	0	0	0	0	0	4	4	4	2	0	4	0	0	Ground cover to small shrub roses	1991	Noack	1			1	1
Märchenland (Rosen Tantau 1946)[84]	1	0	3	1	2	1	2	3	1	3	3	1	3	3	1	2	0	2	Polyantha hybrid	1946	Tantau			1		2
Attraktion (Rosen Tantau 1963)[49]	2	3	3	2	0	1	4	2	2	4	4	0	1	0	1	1	1	4	Floribunda rose	1963	Tantau	2		1	2	2
Gero (Scholle, E. 1984)[73]	1	3	3	2	2	1	4	3	3	3	2	1	0	2	1	1	1	4	Floribunda rose	1984	Scholle, E.	2		1	2	2
Palmengarten Frankfurt (Kordes, W. Söhne 1988)[85]	0	2	4	1	3	0	0	0	3	0	4	4	1	0	0	4	0	1	Ground cover to small shrub roses	1988	Kordes, W. Söhne	1			1	1
Kordes' Brillant (Kordes, W. Söhne 1983)[74]	1	2	3	2	2	0	2	1	0	2	2	3	2	0	2	2	1	2	Shrub rose	1983	Kordes, W. Söhne			1	1	2
Western Sun (Poulsen, N. D. 1965)[15]	1	1	1	3	0	3	3	3	2	4	2	0	1	0	2	0	2	1	Tea hybrid	1965	Poulsen	2	1	1	2	2
Christian Schultheis (Schultheis 1999)[27]	2	3	3	2	3	1	2	0	2	0	2	1	3	2	3	2	3	1	Shrub rose	1999	Schultheis			1	1	2
Nicole (Kordes, W. Söhne 1985)[51]	2	2	2	1	1	2	3	1	3	2	2	3	3	0	2	3	1	1	Floribunda rose	1985	Kordes, W. Söhne	2		1	2	2
Johannes Schultheis (Schultheis 1999)[87]	0	3	4	3	2	1	0	1	3	0	1	0	3	2	3	1	3	1	Shrub rose	1999	Schultheis			1	1	2
Antike (Kordes, W. Söhne 1966)[16]	3	4	3	3	2	1	4	2	1	1	1	3	2	2	2	2	1	3	Floribunda rose	1966	Kordes, W. Söhne	2		1	2	2
Rosenresli (Kordes, W. Söhne 1986)[28]	1	2	4	2	0	2	3	3	2	3	3	2	4	2	1	1	1	3	Shrub rose	1986	Kordes, W. Söhne			1	1	2
Sparrieshoop (Kordes, W. Söhne 1952)[40]	0	1	3	1	1	3	1	0	1	2	3	2	1	2	3	4	0	3	Lambertiana rose	1952	Kordes, W. Söhne	1				2
Trier 2000 (Kordes, W. Söhne 1985)[52]	1	3	3	3	1	2	2	1	3	1	3	2	2	0	2	2	2	1	Floribunda rose	1985	Kordes, W. Söhne	2		1	2	2
Sommermelodie (Noack 1993)[64]	0	1	4	1	3	0	1	0	0	0	4	4	4	1	0	4	1	0	Ground cover to small shrub roses	1993	Noack	1			1	1
Jutta (Rupprecht-Radke 1964)[17]	2	3	2	2	2	3	3	2	3	2	2	2	2	0	2	3	0	3	Polyantha hybrid	1964	Rupprecht-Radke			1		2
Paula Scholle II (Scholle, E. um 1980)[41]	3	2	3	1	2	1	2	1	3	4	3	2	2	1	1	0	2	2	Floribunda rose	1980	Scholle, E.	2		1	2	2
Rusticana (Meilland 1971)[53]	1	3	3	2	2	2	2	0	1	1	2	1	0	0	3	3	3	3	Floribunda rose	1971	Meilland	2		1	2	2
Beatrice Samzin (Scholle, E. 1970)[65]	1	3	2	3	1	1	2	2	4	3	0	1	2	1	2	2	0	4	Floribunda rose	1970	Scholle, E.	2		1	2	2
Waldfee (Kordes, W. Söhne 1960)[77]	3	1	2	2	2	3	3	2	3	2	2	1	2	2	2	2	2	2	Shrub rose	1960	Kordes, W. Söhne			1	1	2
Karl Diehl (Schultheis 1997)[18]	1	4	1	2	2	4	4	2	1	3	2	2	4	2	0	1	3	2	Shrub rose	1997	Schultheis			1	1	2
Northern Lights (Noack 1997)[30]	2	2	3	1	2	1	3	1	2	2	2	2	2	1	2	2	2	0	Shrub rose	1997	Noack			1	1	2
Komfort (Rosen Tantau 1967)[42]	0	1	3	3	3	2	2	1	1	3	2	3	2	0	3	4	0	2	Floribunda rose	1967	Tantau	2		1	2	2
Esther Ofarim (Kordes, W. Söhne 1970)[54]	2	2	2	3	1	1	4	2	1	3	1	1	2	0	1	1	2	3	Floribunda rose	1970	Kordes, W. Söhne	2		1	2	2
Seppenrader Elfe (Scholle, E. 1975)[66]	1	0	4	2	2	2	1	2	4	2	3	1	2	0	0	1	0	3	Kordesii hybrid	1975	Scholle, E.		2	1		2
Lava Garden (Krebs, Jürgen 2000)[90]	1	2	4	1	3	0	2	1	1	1	4	2	2	0	1	4	1	0	Ground cover to small shrub roses	2000	Krebs, Jürgen	1			1	1
Tornado (Kordes, W. Söhne 1973)[19]	2	2	3	3	1	2	3	1	1	1	3	2	0	2	2	2	0	2	Floribunda rose	1973	Kordes, W. Söhne	2		1	2	2
Gustav Frahm (Kordes, W. Söhne 1959)[31]	0	2	3	2	1	3	2	0	3	0	2	2	0	2	2	2	2	2	Floribunda rose	1959	Kordes, W. Söhne	2		1	2	2
Malindi (Noack 1974)[55]	1	1	4	3	3	0	1	0	1	0	2	4	3	3	2	3	0	2	Floribunda rose	1974	Noack	2		1	2	2
Nymphenburg (Kordes, W. Söhne 1954)[67]	1	0	4	4	2	2	2	2	4	4	3	2	2	2	2	3	2	2	Shrub rose	1954	Kordes, W. Söhne			1	1	2
Professor Knöll (Berger, W. 1964)[8]	1	2	1	2	1	4	3	1	3	1	2	0	3	1	2	2	2	3	Tea hybrid	1964	Berger, W.	2	1	1	2	2
Nina Weibull (Poulsen, S. 1962)[20]	0	0	2	1	4	2	3	2	2	1	3	3	1	2	3	2	1	3	Floribunda rose	1962	Poulsen	2		1	2	2
Ludwigshafen am Rhein (Kordes, W. Söhne 1975)[56]	1	3	0	2	1	2	3	1	4	2	1	2	3	2	2	1	0	3	Floribunda rose	1975	Kordes, W. Söhne	2		1	2	2
Rugelda (Kordes, W. Söhne 1989)[68]	1	1	3	1	2	1	4	2	2	3	3	2	3	2	3	1	1	3	Shrub rose	1989	Kordes, W. Söhne			1	1	2
Freisinger Morgenröte (Kordes, W. Söhne 1988)[80]	1	4	2	1	1	3	3	2	3	3	0	1	1	1	2	2	1	2	Shrub rose	1988	Kordes, W. Söhne			1	1	2
Royal Bassino (Kordes, W. Söhne 1991)[92]	1	1	4	2	3	0	2	1	1	1	2	2	2	1	2	4	0	0	Ground cover to small shrub roses	1991	Kordes, W. Söhne	1			1	1
Mariandel (Kordes, W. Söhne 1985)[21]	2	3	3	4	1	2	4	1	1	0	4	3	0	1	3	2	0	2	Floribunda rose	1985	Kordes, W. Söhne	2		1	2	2
Uwe Seeler (Kordes, W. Söhne 1970)[57]	1	1	2	3	2	2	2	0	3	4	2	2	2	1	2	2	2	4	Floribunda rose	1970	Kordes, W. Söhne	2		1	2	2
Flash (Lens, L. 1984)[81]	0	0	4	2	4	2	0	0	2	0	4	4	4	0	0	4	0	0	Shrub rose	1984	Lens			1	1	2
Running Maid (Lens, L. 1982)[93]	0	0	4	4	4	0	0	2	0	0	4	4	4	0	0	4	3	0	Ground cover to small shrub roses	1982	Lens	1			1	1
Auguste Renoir (Meilland 1993)[874]	1	3	2	1	1	3	4	2	3	1	0	1	2	1	2	2	3	2	Tea hybrid	1993	Meilland	2	1	1	2	2
Bernstein-Rose (Rosen Tantau 1987)[886]	3	0	3	1	1	1	3	1	2	3	4	0	3	1	2	3	0	3	Floribunda rose	1987	Tantau	2		1	2	2
Großherzogin Josefine Schararolle (Lens, L. 1989)[898]	1	2	2	3	0	1	3	2	1	3	1	1	2	1	3	3	3	3	Tea hybrid	1989	Lens	2	1	1	2	2
Golden Years (Harkness 1990)[910]	0	1	3	2	2	4	3	1	3	4	1	1	3	1	2	0	3	3	Floribunda rose	1990	Harkness	2		1	2	2
Helgoland (Kordes, W. Söhne 1936)[922]	1	3	2	2	0	3	3	0	2	1	2	0	1	2	2	4	1	2	Polyantha hybrid	1936	Kordes, W. Söhne			1		2
Martha Kordes (Kordes, W. Söhne 1941)[934]	2	1	3	3	3	2	3	2	1	1	2	3	3	1	1	3	0	2	Polyantha hybrid	1941	Kordes, W. Söhne			1		2
Chatter (Boerner; Jackson & Perkins 1946)[946]	3	1	1	2	2	2	3	0	1	1	3	3	3	1	2	4	1	2	Polyantha hybrid	1946	Jackson & Perkins			1		2
Hansa-Park (Kordes, W. Söhne 1994)[958]	0	1	3	1	1	3	1	0	2	2	1	1	3	0	4	2	3	3	Shrub rose	1994	Kordes, W. Söhne			1	1	2
Roter Champagner (Rosen Tantau 1963)[875]	2	3	3	2	2	3	3	3	4	3	2	0	4	1	2	1	1	3	Tea hybrid	1963	Tantau	2	1	1	2	2
Princess Alice (Harkness 1985)[887]	1	3	3	3	3	1	3	1	4	4	3	1	1	1	1	1	1	2	Floribunda rose	1985	Harkness	2		1	2	2
Polygold (Rosen Tantau 1978)[899]	3	1	2	1	1	2	4	3	2	4	2	1	2	0	2	4	3	3	Floribunda rose	1978	Tantau	2		1	2	2
Silver Pink (Lens, L. 1990)[911]	2	2	3	4	1	2	3	1	1	2	1	2	1	1	3	3	4	2	Floribunda rose	1990	Lens	2		1	2	2
August Jäger (Mießler, Herbert 1998)[923]	0	1	4	1	2	1	1	0	2	2	2	2	3	0	0	3	4	1	Floribunda rose	1998	Mießler, Herbert	2		1	2	2
Frau Astrid Späth (Wirtz & Eicke 1930)[935]	1	0	3	1	1	3	1	1	0	1	1	1	4	1	1	1	0	1	Polyantha hybrid	1930	Wirtz & Eicke			1		2
France Libre (Delbard 1981)[947]	2	2	2	3	2	2	2	3	2	4	0	1	2	0	3	1	2	3	Tea hybrid	1981	Delbard	2	1	1	2	2
Romanze (Rosen Tantau 1984)[959]	1	2	2	4	1	2	3	0	3	1	3	1	1	1	2	2	2	3	Shrub rose	1984	Tantau			1	1	2
Agnes Bernauer (Kordes, W. Söhne 1989)[876]	1	3	1	1	2	1	3	2	3	1	0	1	2	2	2	1	2	3	Tea hybrid	1989	Kordes, W. Söhne	2	1	1	2	2
Sarabande (Meilland, F. 1957)[888]	2	2	2	1	3	1	2	0	3	2	3	2	1	1	3	1	3	2	Polyantha hybrid	1957	Meilland			1		2
Aladin (VEG (S) Baumschulen Dresden 1975)[900]	0	4	2	2	3	2	2	1	1	1	2	3	0	3	2	3	1	3	Polyantha hybrid	1975	VEG (S) Baumschulen Dresden			1		2
Finale (Kordes, W. Söhne 1964)[924]	1	4	3	2	1	3	3	2	0	0	2	0	0	1	2	2	1	4	Floribunda rose	1964	Kordes, W. Söhne	2		1	2	2
Alain (Meilland, F. 1948)[936]	1	1	2	2	3	1	3	1	1	2	3	3	2	2	3	2	1	2	Polyantha hybrid	1948	Meilland			1		2
Anne Marie Trechslin (Meilland 1968)[867]	2	2	1	1	1	4	3	2	4	4	0	1	1	1	4	3	0	4	Tea hybrid	1968	Meilland	2	1	1	2	2
The McCartney Rose (Meilland 1991)[879]	2	2	3	4	0	3	3	3	2	2	1	1	2	1	2	2	3	2	Tea hybrid	1991	Meilland	2	1	1	2	2
N. L. Chrestensen (GPG Bad Langensalza 1968)[891]	1	0	3	2	2	2	2	2	0	1	4	1	0	3	1	4	2	3	Polyantha hybrid	1968	GPG Bad Langensalza			1		2
Tantaus Triumph (Rosen Tantau 1945)[903]	0	2	4	2	2	1	2	0	3	1	3	2	2	1	2	3	4	2	Polyantha hybrid	1945	Tantau			1		2
Doris Norman (Norman; Harkness 1958)[915]	1	4	3	1	2	2	3	1	1	3	1	2	1	0	3	3	0	2	Polyantha hybrid	1958	Harkness			1		2
Frankfurt am Main (Boerner; Jackson & Perkins 1960)[927]	2	2	1	2	2	3	3	0	1	3	2	3	0	1	4	1	1	4	Floribunda rose	1960	Jackson & Perkins	2		1	2	2
Gletscherfee (Kordes, W. Söhne 1991)[951]	1	3	3	4	1	3	3	0	3	2	3	2	1	0	2	4	0	3	Shrub rose	1991	Kordes, W. Söhne			1	1	2
Kaiserin Farah (Kordes, W. Söhne 1965)[868]	1	1	0	2	4	2	4	2	2	2	2	2	2	1	3	1	1	3	Tea hybrid	1965	Kordes, W. Söhne	2	1	1	2	2
Gartenträume (Rosen Tantau 2005)[880]	2	3	2	2	1	4	3	0	4	2	1	1	2	0	1	0	4	3	Floribunda rose	2005	Tantau	2		1	2	2
Blumenschmidts Sonntagskind (Vonholdt 1945)[892]	1	1	3	1	1	3	3	3	2	1	1	2	3	1	2	2	0	3	Floribunda rose	1945	Vonholdt	2		1	2	2
Paso Doble (Meilland 1976)[904]	1	1	3	1	1	2	2	0	1	3	1	3	1	2	3	3	4	2	Floribunda rose	1976	Meilland	2		1	2	2
Korona (Kordes, W. Söhne 1955)[916]	0	3	2	3	2	1	2	1	2	2	3	1	0	1	3	3	0	4	Floribunda rose	1955	Kordes, W. Söhne	2		1	2	2
Jean Muraour (Vogel, M. 1935)[928]	1	3	0	1	3	4	3	1	3	3	1	3	1	0	1	3	2	1	Polyantha hybrid	1935	Vogel, M.			1		2
Ma Perkins (Boerner; Jackson & Perkins 1952)[940]	1	3	0	2	2	3	3	1	1	2	0	2	2	0	2	1	3	2	Floribunda rose	1952	Jackson & Perkins	2		1	2	2
Weisse Wolke (Kordes, W. Söhne 1993)[952]	0	2	4	2	1	4	2	1	1	4	0	0	3	1	3	3	3	0	Shrub rose	1993	Kordes, W. Söhne			1	1	2
Traviata (Meilland 1998)[881]	2	2	3	2	0	2	4	1	4	3	2	0	2	0	2	2	2	2	Tea hybrid	1998	Meilland	2	1	1	2	2
Cläre Grammerstorf (Kordes, W. Söhne 1957)[893]	2	3	3	2	1	2	4	4	1	1	3	2	3	1	3	3	0	0	Floribunda rose	1957	Kordes, W. Söhne	2		1	2	2
Rödhätte (Poulsen, D. T. 1911)[905]	3	0	3	3	1	3	3	1	0	0	1	1	3	1	3	1	0	1	Polyantha hybrid	1911	Poulsen			1		2
Doctor Faust (Kordes, W. Söhne 1957)[917]	2	1	3	1	1	1	2	4	2	3	2	1	2	1	3	3	4	3	Floribunda rose	1957	Kordes, W. Söhne	2		1	2	2
Schweizer Gruß (Rosen Tantau 1952)[929]	0	0	3	2	3	1	1	1	2	1	2	1	2	2	2	3	3	3	Polyantha hybrid	1952	Tantau			1		2
Halo (Lens, L. 1956)[941]	1	2	2	1	1	4	4	4	3	3	2	2	4	1	3	1	4	3	Tea hybrid	1956	Lens	2	1	1	2	2
Rosika (Harkness 1981)[953]	1	2	3	1	2	4	1	1	2	3	1	1	3	1	4	2	3	3	Shrub rose	1981	Harkness			1	1	2
Gisselfeld (Poulsen 1972)[870]	1	1	2	3	2	2	2	0	2	2	0	2	1	2	2	2	1	3	Tea hybrid	1972	Poulsen	2	1	1	2	2
Teutonia (Noack 1985)[882]	3	4	2	1	1	1	3	2	2	1	3	2	3	1	4	2	2	4	Tea hybrid	1985	Noack	2	1	1	2	2
Traumland (Rosen Tantau 1958)[894]	0	2	2	3	1	3	3	1	2	2	1	1	3	0	2	4	0	1	Floribunda rose	1958	Tantau	2		1	2	2
Planten un Blomen (Kordes, W. J. H.; H. A. Dreer 1940)[906]	2	2	1	1	2	2	3	0	2	1	2	2	0	0	1	4	1	2	Floribunda rose	1940	Kordes, W. Söhne	2		1	2	2
Sahara (Rosen Tantau 1966)[918]	2	2	3	2	1	2	4	2	1	4	3	1	4	1	3	3	2	3	Floribunda rose	1966	Tantau	2		1	2	2
Edelweiß (Poulsen, D. T. 1969)[930]	1	1	3	1	1	3	3	1	1	3	1	1	3	0	1	1	1	2	Floribunda rose	1969	Poulsen	2		1	2	2
Minigold (Rosen Tantau 1970)[942]	1	2	1	3	2	3	3	0	2	4	2	1	2	1	1	2	3	3	Floribunda rose	1970	Tantau	2		1	2	2
Mikki (Schmadlak, Dr. 1999)[954]	1	0	3	2	2	1	3	3	1	3	2	3	2	1	1	2	3	1		1999	Schmadlak, Dr.
Fáy Aladár emléke (Márk, G. 1998)[871]	1	1	1	2	1	3	3	2	3	2	3	4	2	1	2	2	1	2	Shrub rose	1998	Márk, G.			1	1	2
Berleburg (Poulsen 1996)[883]	2	3	4	2	1	3	3	1	3	1	1	2	1	0	3	3	2	3	Floribunda rose	1996	Poulsen	2		1	2	2
Erich Frahm (Kordes, W. Söhne 1939)[895]	2	2	0	1	3	1	4	3	1	2	2	1	2	0	2	1	0	2	Polyantha hybrid	1939	Kordes, W. Söhne			1		2
Poulsen's Pearl (Poulsen, S. 1949)[907]	0	1	4	3	3	3	1	0	1	1	1	1	1	1	3	3	0	1	Polyantha hybrid	1949	Poulsen			1		2
Capriole (Rosen Tantau 1956)[919]	0	0	3	3	4	1	2	2	1	2	2	2	3	2	0	3	3	3	Polyantha hybrid	1956	Tantau			1		2
Johanna Tantau (Rosen Tantau 1928)[931]	1	1	3	1	3	3	3	3	1	3	1	3	4	0	1	3	0	3	Polyantha hybrid	1928	Tantau			1		2
Gruppenkönigin (Kordes, W. Söhne 1935)[943]	1	1	0	1	1	4	1	4	3	3	1	2	1	1	3	3	3	1	Polyantha hybrid	1935	Kordes, W. Söhne			1		2
Polka 91 (Meilland 1991)[955]	3	3	2	0	3	2	4	2	3	2	1	2	1	2	2	0	2	2	Shrub rose	1991	Meilland			1	1	2
Acropolis (Meilland 2001)[884]	1	1	3	3	1	1	3	2	3	3	2	3	4	1	2	3	0	1	Floribunda rose	2001	Meilland	2		1	2	2
Rosenfee (Boerner; Jackson & Perkins 1967)[896]	3	3	2	2	2	3	3	0	0	3	1	1	0	1	3	2	1	3	Floribunda rose	1967	Jackson & Perkins	2		1	2	2
Vogue (Boerner; Jackson & Perkins 1951)[908]	2	2	1	2	1	2	4	0	3	4	2	1	1	1	4	4	2	2	Floribunda rose	1951	Jackson & Perkins	2		1	2	2
Gelbe Holstein (Kordes, W. Söhne 1949)[920]	0	0	4	3	1	1	3	2	3	3	2	3	2	1	2	4	4	4	Polyantha hybrid	1949	Kordes, W. Söhne			1		2
Lavender Pinocchio (Boerner; Jackson & Perkins 1948)[932]	1	1	1	4	1	3	3	0	2	4	2	2	2	1	4	1	1	2	Floribunda rose	1948	Jackson & Perkins	2		1	2	2
Stella (Rosen Tantau 1958)[944]	3	1	1	2	1	3	4	1	2	2	2	1	2	0	4	2	2	2	Floribunda rose	1958	Tantau	2		1	2	2
Pillnitzer Meisterklasse (Schmadlak, Dr.)[956]	1	1	3	1	2	0	2	1	3	1	1	4	3	4	2	3	4	3	Shrub rose		Schmadlak, Dr.			1	1	2
Samantha (Noack 1984)[873]	2	4	3	0	1	3	3	0	4	4	0	2	1	1	4	1	2	3	Tea hybrid	1984	Noack	2	1	1	2	2
Paola (Rosen Tantau 1981)[885]	1	2	1	3	1	1	1	0	4	3	2	1	1	1	4	1	1	4	Tea hybrid	1981	Tantau	2	1	1	2	2
Gotenhafen (Rosen Tantau 1940)[909]	1	1	0	0	1	1	3	3	3	1	1	3	4	0	3	3	4	3	Polyantha hybrid	1940	Tantau			1		2
Titi Parisien (Delbard-Chabert 1959)[921]	3	3	3	1	2	0	3	0	1	0	3	1	1	1	3	4	1	1	Floribunda rose	1959	Delbard	2		1	2	2
Cognac (Rosen Tantau 1956)[933]	1	1	4	2	0	3	3	2	2	4	1	1	2	1	0	4	2	2	Polyantha hybrid	1956	Tantau			1		2
Diamant (Kordes, W. Söhne 1962)[945]	1	2	2	2	2	1	2	0	3	2	1	1	0	1	3	3	2	3	Floribunda rose	1962	Kordes, W. Söhne	2		1	2	2
Gaby (Schmadlak, Dr. 1975)[957]	0	2	3	0	3	0	1	0	2	1	3	2	2	1	2	4	4	2	Shrub rose	1975	Schmadlak, Dr.			1	1	2
Alexandre Girault (Barbier 1908)[994]	0	0	4	0	2	2	0	0	2	0	4	4	2	0	0	4	4	0	Wichurana hybrid	1908	Barbier	1			1
Raymond Chenault (Kordes, W. Söhne 1960)[1006]	0	1	3	0	1	2	2	0	3	2	1	2	2	2	2	3	2	3	Kordesii hybrid	1960	Kordes, W. Söhne		2	1		2
Joyeux Noël (Delbard-Chabert 1960)[1042]	2	3	3	1	0	2	3	0	3	2	1	3	1	1	3	2	0	2	Tea hybrid	1960	Delbard	2	1	1	2	2
Natalie (GPG Bad Langensalza 1972)[971]	2	0	3	3	2	0	2	4	0	2	2	2	2	1	0	3	2	2	Polyantha hybrid	1972	GPG Bad Langensalza			1		2
Erato (Rosen Tantau 1939)[995]	0	0	4	4	4	0	0	0	0	0	4	4	4	0	0	4	0	0	Multiflora hybrid	1939	Tantau	1			1	1
Schön Ingeborg (Kiese 1921)[1007]	1	0	3	2	0	4	1	2	3	2	0	1	3	2	2	4	2	0	Remontant hybrid	1921	Kiese	2	1	1		2
Dr. Müllers Rote (Müller, Dr. 1920)[1031]	1	2	3	3	0	4	2	1	1	2	1	1	3	2	2	1	0	2	Tea hybrid	1920	Müller, Dr.	2	1	1	2	2
Lorna Doone (Harkness 1970)[1043]	2	2	3	3	1	2	3	0	1	1	2	1	1	1	3	3	0	4	Floribunda rose	1970	Harkness	2		1	2	2
Mme. Yves Latieule (Meilland, F. 1949)[1055]	2	1	1	2	2	1	4	2	2	1	0	0	1	0	3	1	3	4	Tea hybrid	1949	Meilland	2	1	1	2	2
Omul (GPG Bad Langensalza 1974)[972]	2	3	3	1	1	2	3	1	2	4	1	1	1	2	2	1	0	4	Shrub rose	1974	GPG Bad Langensalza			1	1	2
Jacques Cartier (Moreau-Robert 1868)[984]	2	0	4	0	0	4	0	3	4	1	0	1	4	1	1	4	0	0	Portland rose	1868	Moreau-Robert
Aloha (Boerner; Jackson & Perkins 1949)[996]	0	1	2	2	1	1	1	1	4	2	1	2	3	2	2	1	3	3	Climbing tea hybrid	1949	Jackson & Perkins	2		1		2
Roelof Buisman (Kordes, W. Söhne 1964)[1032]	1	2	1	1	2	3	4	2	2	0	2	2	2	2	3	1	3	2	Tea hybrid	1964	Kordes, W. Söhne	2	1	1	2	2
Wodan (Geschwind 1890)[961]	1	1	4	1	1	1	0	1	1	1	1	1	2	1	2	3	0	1	Multiflora hybrid	1890	Geschwind	1			1	1
Adolf Horstmann (Kordes, W. Söhne 1971)[973]	1	2	2	1	1	3	3	2	3	2	1	2	2	1	4	0	2	2	Tea hybrid	1971	Kordes, W. Söhne	2	1	1	2	2
Rudelsburg (Kiese 1919)[1009]	0	0	4	4	4	0	0	0	0	0	4	4	4	3	0	4	0	0	Multiflora hybrid	1919	Kiese	1			1	1
Katherine Mock (Mock 1942)[1021]	0	3	1	1	0	4	3	3	3	3	2	1	2	0	4	2	2	3	Tea hybrid	1942	Mock	2	1	1	2	2
Danse du Feu (Mallerin 1953)[1033]	1	1	2	3	2	3	3	2	3	0	1	3	1	0	4	1	4	2	Multiflora hybrid	1953	Mallerin	1			1	1
Ponderosa (Kordes, W. Söhne 1970)[1045]	1	2	3	1	3	0	3	2	0	1	3	4	0	1	2	4	0	2	Floribunda rose	1970	Kordes, W. Söhne	2		1	2	2
Svatopluk ?ech (Brada, Dr. 1936)[962]	0	0	2	0	2	2	2	0	0	0	4	2	2	0	0	2	4	2	Multiflora hybrid	1936	Brada, Dr.	1			1	1
Tropique (Delbard-Chabert 1956)[974]	2	3	1	1	2	1	2	1	3	1	2	3	0	1	3	2	4	4	Repeat-flowering climbing rose	1956	Delbard			1	1	2
Lichtblick (VEG (S) Baumschulen Dresden 1972)[986]	1	1	4	2	2	2	3	1	1	2	3	2	1	1	2	4	4	3	Shrub rose	1972	VEG (S) Baumschulen Dresden			1	1	2
Iskra (Meilland, Alain 1969)[998]	3	3	3	1	4	2	3	1	2	2	1	3	0	0	2	3	1	2	Repeat-flowering climbing rose	1969	Meilland			1	1	2
Philadelphia (Van Fleet 1904)[1010]	0	0	4	4	4	0	0	0	0	0	4	4	4	2	0	4	4	0	Multiflora hybrid	1904	Van Fleet	1			1	1
Psyche (Paul, W. 1899)[1022]	0	0	4	4	2	2	2	2	2	2	2	2	4	2	0	4	0	2	Multiflora hybrid	1899	Paul, W.	1			1	1
Mme. de Carbuccia (Kriloff; Meilland 1941)[1034]	0	2	2	2	2	4	4	2	4	2	2	3	3	1	3	0	4	3	Tea hybrid	1941	Meilland	2	1	1	2	2
Frau Professor Gnau (Kiese 1925)[1046]	0	1	3	3	0	3	4	4	3	3	2	1	2	1	2	2	1	3	Tea hybrid	1925	Kiese	2	1	1	2	2
Arturo Toscanini (Meilland, Alain 1971)[975]	1	4	2	0	2	3	4	0	4	3	1	2	1	0	2	2	4	3	Tea hybrid	1971	Meilland	2	1	1	2	2
Revolution (GPG Bad Langensalza 1972)[987]	1	2	2	0	2	2	3	0	3	0	2	2	0	1	2	2	1	3	Polyantha hybrid	1972	GPG Bad Langensalza			1		2
Maria Callas (Meilland, M. L. 1965)[1011]	3	2	2	3	1	4	4	1	4	2	0	1	2	0	4	2	2	3	Tea hybrid	1965	Meilland	2	1	1	2	2
Granat (Krause 1937)[1023]	2	1	0	2	3	4	2	0	4	2	0	2	1	2	3	2	4	3	Tea hybrid	1937	Krause	2	1	1	2	2
J. B. Meilland (Meilland, F. 1941)[1035]	2	0	3	2	1	1	4	3	2	3	1	2	1	2	2	2	2	3	Tea hybrid	1941	Meilland	2	1	1	2	2
Funkuhr (Kordes, W. Söhne 1984)[1047]	2	1	3	1	1	3	4	0	1	4	0	1	3	0	2	0	2	3	Tea hybrid	1984	Kordes, W. Söhne	2	1	1	2	2
Rosenrot (Rosen Tantau 1978)[964]	2	1	2	1	1	2	1	1	4	2	1	0	0	1	2	1	0	3	Tea hybrid	1978	Tantau	2	1	1	2	2
Dr. W. van Fleet (Van Fleet 1910)[976]	0	3	3	1	1	1	0	3	3	0	1	3	4	1	3	3	4	1	Wichurana hybrid	1910	Van Fleet	1			1
Blickfang (VEG (S) Baumschulen Dresden 1972)[988]	2	0	2	1	2	1	3	0	2	2	2	2	3	0	2	2	3	4	Floribunda rose	1972	VEG (S) Baumschulen Dresden	2		1	2	2
Fernand Tanne (Tanne 1920)[1000]	4	2	4	2	2	2	2	2	2	2	2	4	2	0	0	4	0	2	Wichurana hybrid	1920	Tanne	1			1
Solo (Rosen Tantau 1956)[1024]	1	2	2	2	3	1	2	0	2	2	1	2	2	1	3	3	3	4	Climbing tea hybrid	1956	Tantau	2		1		2
Gabriella (Berggren, L.; Kordes, W. Söhne 1977)[1048]	2	2	2	1	2	2	3	0	2	4	0	1	3	1	1	1	2	4		1977	Kordes, W. Söhne
Diabolo (Fauque 1909)[965]	0	0	3	3	3	3	0	1	1	0	1	3	4	4	1	4	4	1	Wichurana hybrid	1909	Fauque	1			1
Coral Dawn (Boerner; Jackson & Perkins 1952)[977]	0	1	4	1	1	2	1	1	3	1	2	1	3	1	3	2	2	3	Wichurana hybrid	1952	Jackson & Perkins	1			1
Mamaia (GPG Bad Langensalza 1972)[1013]	2	2	2	2	3	0	1	2	1	1	3	1	2	1	3	3	1	3	Polyantha hybrid	1972	GPG Bad Langensalza			1		2
Jan Abbing (Rosen Tantau 1933)[1025]	2	0	1	2	2	4	3	2	3	3	3	1	0	1	4	1	3	3	Tea hybrid	1933	Tantau	2	1	1	2	2
Salzajubiläum (GPG Bad Langensalza 1982)[1037]	3	3	1	1	1	3	3	1	3	3	3	2	1	1	4	1	4	2	Floribunda rose	1982	GPG Bad Langensalza	2		1	2	2
Seven Seas (Harkness 1971)[1049]	0	1	2	2	1	1	2	1	3	2	0	3	1	2	3	1	0	4	Floribunda rose	1971	Harkness	2		1	2	2
Kde domov m?j (Böhm, J. 1935)[966]	2	0	4	2	2	2	2	2	2	0	2	2	4	3	0	4	0	0	Multiflora hybrid	1935	Böhm, J.	1			1	1
Gruß an Zabern (Lambert, P. 1903)[978]	0	0	4	4	2	0	2	0	0	2	4	4	2	0	2	4	0	2	Multiflora hybrid	1903	Lambert	1			1	1
Sodenia (Weigand 1911)[990]	0	0	4	0	4	0	0	0	0	0	4	4	4	0	0	4	0	0	Wichurana hybrid	1911	Weigand	1			1
Papa Gouchault (Turbat 1922)[1002]	0	0	4	2	4	0	2	0	0	0	4	4	4	0	0	4	0	0	Multiflora hybrid	1922	Turbat	1			1	1
Janos (VEG (S) Baumschulen Dresden 1980)[1014]	2	1	2	1	2	1	3	0	1	3	1	0	2	0	4	3	3	3	Polyantha hybrid	1980	VEG (S) Baumschulen Dresden			1		2
Paul Täckelburg (Mießler, Herbert)[1026]	0	0	4	4	4	0	2	2	0	0	4	2	4	0	0	4	0	0	Ground cover to small shrub roses		Mießler, Herbert	1			1	1
The Reeve (Austin, David 1979)[1038]	0	3	2	1	2	3	2	1	3	1	0	2	3	2	3	2	4	2	Shrub rose	1979	David Austin			1	1	2
Stargazer (Harkness 1977)[1050]	2	4	3	1	2	2	3	1	0	3	3	2	0	2	1	2	1	2	Floribunda rose	1977	Harkness	2		1	2	2
Quadra (Ogilvie, Svejda 1981)[967]	0	0	4	1	1	1	2	2	2	3	0	3	2	2	1	4	3	2	Kordesii hybrid	1981	Ogilvie, Svejda		2	1		2
Golden State (Meilland, Alain 1937)[979]	2	1	2	2	1	4	3	3	1	3	0	1	1	1	3	2	4	3	Tea hybrid	1937	Meilland	2	1	1	2	2
Präsent (VEG (S) Baumschulen Dresden 1969)[1003]	3	1	3	1	1	0	3	2	1	2	2	2	0	0	3	3	2	2	Floribunda rose	1969	VEG (S) Baumschulen Dresden	2		1	2	2
Kosmos (VEG (S) Baumschulen Dresden 1985)[1015]	3	2	3	2	0	2	4	0	2	2	1	3	1	2	3	3	2	1	Floribunda rose	1985	VEG (S) Baumschulen Dresden	2		1	2	2
First Lady (Rosen Tantau 1965)[1027]	1	2	2	2	0	2	2	2	4	4	1	0	2	0	3	1	3	1	Tea hybrid	1965	Tantau	2	1	1	2	2
Fear Naught (Harkness 1968)[1051]	1	2	4	2	1	4	4	0	3	1	0	2	2	0	1	3	1	3	Floribunda rose	1968	Harkness	2		1	2	2
Kardinal (Krause 1933)[968]	2	1	1	1	2	4	3	0	3	1	1	1	1	2	4	1	1	4	Tea hybrid	1933	Krause	2	1	1	2	2
Royal Lavender (Morey; Jackson & Perkins 1961)[980]	0	0	1	4	2	3	4	0	4	3	2	4	0	2	4	1	0	3	Repeat-flowering climbing rose	1961	Jackson & Perkins			1	1	2
Freifrau von Marschall (Lambert, P. 1913)[992]	0	0	4	2	4	0	0	0	0	0	4	4	4	2	0	4	0	0	Wichurana hybrid	1913	Lambert	1			1
Ernst Grandpierre (Weigand 1900)[1004]	0	0	4	4	2	0	0	0	0	0	4	4	4	0	0	4	0	2	Wichurana hybrid	1900	Weigand	1			1
Sophia Loren (Rosen Tantau 1967)[1040]	2	2	3	1	3	2	4	1	4	1	3	1	3	2	3	2	3	4	Tea hybrid	1967	Tantau	2	1	1	2	2
Polarstern (Rosen Tantau 1982)[1052]	1	2	2	2	1	4	3	4	3	4	2	1	2	0	3	0	3	3	Tea hybrid	1982	Tantau	2	1	1	2	2
The Miller (Austin, David 1981)[969]	1	1	3	1	2	4	3	2	0	1	3	0	2	1	2	3	0	1	Shrub rose	1981	David Austin			1	1	2
Gruß an Zweibrücken (Lambert, P. 1915)[981]	0	1	2	1	1	3	1	2	1	1	2	2	3	2	4	2	2	3	Tea hybrid	1915	Lambert	2	1	1	2	2
Orange Flame (Meilland, M. L. 1963)[993]	2	2	3	2	0	3	3	0	4	3	3	1	1	2	3	2	4	4	Tea hybrid	1963	Meilland	2	1	1	2	2
Pilurett (Institut für Obstbau Dresden Pillnitz 1966)[1041]	1	2	3	1	2	1	2	1	2	1	2	2	1	2	3	3	4	3	Floribunda rose	1966	Institut für Obstbau Dresden Pillnitz	2		1	2	2
Pascali (Lens, L. 1963)[1053]	1	3	3	3	1	3	4	2	3	4	1	2	1	0	2	1	2	3	Tea hybrid	1963	Lens	2	1	1	2	2
Mme. Jean Everaerts (Geduldig 1907)[1078]	2	1	3	0	2	4	2	2	3	2	0	0	3	1	4	1	2	2	Remontant hybrid	1907	Geduldig	2	1	1		2
Graf Silva Tarouca (Lambert, P. 1915)[1090]	2	2	2	0	0	3	1	2	3	1	0	2	1	3	3	4	0	2	Tea hybrid	1915	Lambert	2	1	1	2	2
Clbg. Wenzel Geschwind (Vogel, M. 1940)[1102]	1	1	2	1	2	3	1	2	0	0	1	1	2	1	3	0	2	2	Climbing tea hybrid	1940	Vogel, M.	2		1		2
Wilhelm May (Michler, K. H. 1989)[1114]	3	3	2	3	2	1	4	0	3	1	1	2	2	0	4	1	4	4	Tea hybrid	1989	Michler, K. H.	2	1	1	2	2
Prinzessin Hildegard von Bayern (Lambert, P. 1914)[1126]	2	3	3	1	0	4	2	4	2	4	3	0	2	0	3	2	2	3	Tea hybrid	1914	Lambert	2	1	1	2	2
Erfolg (Schmadlak, Dr. 1967)[1138]	2	2	2	1	1	3	3	2	1	2	2	0	2	1	3	2	1	1	Shrub rose	1967	Schmadlak, Dr.			1	1	2
Royal Philharmonic (Harkness 1997)[1150]	1	3	4	2	1	4	4	1	3	4	1	0	1	0	3	2	0	3	Tea hybrid	1997	Harkness	2	1	1	2	2
Elbegold (Schmadlak, Dr. 1973)[1067]	1	2	4	2	1	3	4	3	0	3	3	2	3	1	3	2	2	1	Polyantha hybrid	1973	Schmadlak, Dr.			1		2
François Crousse (Guillot 1900)[1079]	1	0	3	1	1	4	1	1	3	0	0	3	1	1	4	0	2	3	Climbing tea hybrid	1900	Guillot	2		1		2
Glarona (Krüger, Dr. 1922)[1091]	1	2	1	1	1	3	2	4	2	2	3	2	1	0	2	2	4	3	Tea hybrid	1922	Krüger, Dr.	2	1	1	2	2
Harlekin (Kordes, W. Söhne 1986)[1103]	0	2	3	3	1	1	2	1	3	2	1	3	3	1	3	3	0	2	Repeat-flowering climbing rose	1986	Kordes, W. Söhne			1	1	2
Vera Dalton (Norman; Harkness 1961)[1115]	0	3	2	1	1	2	3	1	3	1	2	1	1	1	3	2	0	2	Floribunda rose	1961	Harkness	2		1	2	2
Lavender Charm (Boerner; Jackson & Perkins 1964)[1127]	1	1	4	3	1	3	3	0	4	2	1	3	3	1	4	2	2	3	Tea hybrid	1964	Jackson & Perkins	2	1	1	2	2
Rose des Cisterciens (Delbard 1998)[1139]	1	1	2	2	1	3	4	2	4	4	1	0	4	1	3	1	2	2	Shrub rose	1998	Delbard			1	1	2
Altenburg (Berger, Anni 1977)[1068]	2	2	3	2	2	2	3	2	4	2	1	1	3	0	4	2	2	3	Floribunda rose	1977	Berger, Anni	2		1	2	2
Nordhausen (Krause 1940)[1080]	1	2	3	1	1	4	2	2	3	1	0	1	2	2	2	3	0	1	Shrub rose	1940	Krause			1	1	2
Euphrates (Harkness 1986)[1104]	0	0	4	2	2	1	0	2	1	2	2	3	4	4	0	4	0	0	Persica hybrid	1986	Harkness
Anne Harkness (Harkness 1980)[1116]	2	4	4	2	3	2	2	1	3	3	3	0	2	1	1	1	1	2	Floribunda rose	1980	Harkness	2		1	2	2
Kavalier (Rosen Tantau 2005)[1140]	2	4	1	1	1	3	3	0	3	1	2	2	1	2	2	2	0	4	Tea hybrid	2005	Tantau	2	1	1	2	2
Suleika (Zickler, K. 1970)[1059]	0	0	3	2	3	1	1	1	2	1	2	1	2	2	2	3	3	3	Polyantha hybrid	1970	Zickler, K.			1		2
Prinz Max zu Schaumburg-Lippe (Herzogin Elsa von Württemberg 1934)[1071]	1	3	3	1	0	4	0	3	1	3	3	0	2	1	4	1	3	2	Remontant hybrid	1934	Herzogin Elsa von Württemberg	2	1	1		2
Marondo (Kordes, W. Söhne 1991)[1083]	0	3	3	3	4	1	1	0	0	3	4	3	2	1	0	4	0	1	Ground cover to small shrub roses	1991	Kordes, W. Söhne	1			1	1
Dr. Müller (Müller, Dr. 1905)[1107]	0	1	1	2	2	4	0	3	0	2	1	2	1	1	1	3	4	2	Lutea hybrid	1905	Müller, Dr.	2	1	1		2
Arcadia (Noack 1998)[1119]	1	2	3	0	2	1	3	3	2	3	2	2	2	1	2	2	2	1	Floribunda rose	1998	Noack	2		1	2	2
Tea Time (Rosen Tantau 1994)[1131]	2	3	1	0	1	2	4	1	4	4	1	2	2	1	2	0	1	3	Tea hybrid	1994	Tantau	2	1	1	2	2
Poker (Meilland 1998)[1143]	0	2	2	1	1	4	3	3	4	3	1	1	2	0	1	3	2	4	Tea hybrid	1998	Meilland	2	1	1	2	2
Referenz (VEG (S) Baumschulen Dresden 1983)[1060]	0	3	2	2	1	3	3	2	2	3	1	2	1	1	2	2	2	4	Floribunda rose	1983	VEG (S) Baumschulen Dresden	2		1	2	2
Paeonia (Geduldig 1914)[1072]	2	0	2	2	1	3	1	2	2	1	1	2	4	1	2	2	4	2	Remontant hybrid	1914	Geduldig	2	1	1		2
Aurora (Kordes, W. Söhne 1956)[1084]	2	2	3	0	3	1	3	2	3	1	2	2	3	1	2	3	4	2	Kordesii hybrid	1956	Kordes, W. Söhne		2	1		2
Kaiserin Friedrich (Drögemüller 1885)[1096]	2	2	1	2	1	3	3	4	3	2	1	1	0	0	4	2	2	4	Tea rose	1885	Drögemüller
Kessi (Schultheis 1999)[1108]	3	0	3	4	3	3	3	1	0	0	1	3	4	0	1	1	0	1	Ground cover to small shrub roses	1999	Schultheis	1			1	1
Black Magic (Rosen Tantau 1995)[1120]	2	2	1	2	2	3	4	0	4	3	3	1	1	1	4	1	3	3	Tea hybrid	1995	Tantau	2	1	1	2	2
Versailles (Delbard-Chabert 1966)[1132]	1	3	2	4	0	3	3	3	4	1	1	2	2	1	2	1	4	1	Tea hybrid	1966	Delbard	2	1	1	2	2
Elle (Meilland 1999)[1144]	3	2	2	0	0	3	3	1	3	2	2	1	2	1	3	2	2	2	Tea hybrid	1999	Meilland	2	1	1	2	2
Delphin (VEG (S) Baumschulen Dresden 1980)[1061]	2	1	0	3	2	4	3	1	3	1	2	2	1	2	4	1	2	3	Tea hybrid	1980	VEG (S) Baumschulen Dresden	2	1	1	2	2
Urdh (Rosen Tantau 1930)[1073]	2	0	2	1	2	4	3	4	3	3	1	1	3	2	3	2	2	2	Remontant hybrid	1930	Tantau	2	1	1		2
König Laurin (Türke 1910)[1085]	2	3	3	1	0	4	2	4	2	4	3	0	2	0	3	2	2	3	Tea hybrid	1910	Türke	2	1	1	2	2
Don Juan (Malandrone; Jackson & Perkins 1958)[1109]	1	1	2	3	3	2	2	0	4	3	2	3	1	1	4	2	2	2	Climbing tea hybrid	1958	Jackson & Perkins	2		1		2
Angelina Lauro (Lens, L. 1968)[1121]	1	2	2	1	1	2	3	0	4	2	3	2	0	1	4	1	2	4	Tea hybrid	1968	Lens	2	1	1	2	2
Finkenrech (Michler, K. H. 1989)[1133]	1	1	1	0	2	2	2	2	3	2	1	2	2	1	2	3	3	2	Floribunda rose	1989	Michler, K. H.	2		1	2	2
Pirol (Rosen Tantau 1994)[1145]	2	1	2	0	2	4	3	1	2	4	1	1	1	0	1	1	3	4	Polyantha hybrid	1994	Tantau			1		2
Iga Erfurt (GPG Bad Langensalza 1966)[1062]	1	1	2	2	3	0	4	2	2	4	4	1	3	1	2	2	4	2	Floribunda rose	1966	GPG Bad Langensalza	2		1	2	2
Druschki rubra (Lambert, P. 1929)[1074]	1	3	1	0	0	2	2	2	3	2	1	2	1	2	3	2	2	3	Remontant hybrid	1929	Lambert	2	1	1		2
Albert Hoffmann (Welter 1904)[1086]	1	3	1	0	1	3	1	4	3	3	0	1	1	1	3	3	4	3	Tea hybrid	1904	Welter	2	1	1	2	2
Apotheker Franz Hahne (Müller, Dr. 1920)[1098]	2	4	1	2	0	4	2	4	3	2	3	1	2	0	3	1	3	3	Lutea hybrid	1920	Müller, Dr.	2	1	1		2
Mountbatten (Harkness 1982)[1110]	2	3	1	2	0	4	3	2	3	4	2	1	1	0	2	0	2	3	Floribunda rose	1982	Harkness	2		1	2	2
Barkarole (Rosen Tantau 1988)[1122]	1	1	2	1	2	3	3	0	4	4	1	0	1	0	2	0	0	4	Tea hybrid	1988	Tantau	2	1	1	2	2
Tante Frieda (Michler, K. H. 1995)[1134]	2	3	2	1	2	2	4	2	4	1	2	3	2	3	2	3	4	4	Tea hybrid	1995	Michler, K. H.	2	1	1	2	2
Blue Diamond (Lens, L. 1963)[1146]	0	2	2	3	1	3	4	0	2	2	2	1	0	0	3	1	2	3	Tea hybrid	1963	Lens	2	1	1	2	2
Jupiter (GPG Bad Langensalza 1987)[1063]	2	3	3	1	2	2	4	2	2	4	1	2	1	0	4	2	1	2	Shrub rose	1987	GPG Bad Langensalza			1	1	2
Gruß an Weimar (Kiese 1919)[1075]	1	2	2	0	0	4	1	3	3	1	1	1	2	1	3	3	1	3	Remontant hybrid	1919	Kiese	2	1	1		2
Plaisanterie (Lens, L. 1996)[1087]	0	2	2	2	2	4	2	2	2	4	2	2	2	3	0	4	4	2	Shrub rose	1996	Lens			1	1	2
Frau Ida Münch (Beschnidt, William 1919)[1099]	1	2	0	3	0	4	1	3	2	0	0	3	4	0	3	2	3	3	Tea hybrid	1919	Beschnidt, William	2	1	1	2	2
Mack (Wänninger, Franz 1999)[1111]	2	3	4	2	0	2	1	0	1	3	4	1	4	1	4	1	2	1	Floribunda rose	1999	Wänninger, Franz	2		1	2	2
Symbol (VEG (S) Baumschulen Dresden 1985)[1123]	2	1	3	1	1	2	2	0	4	2	3	1	3	0	3	0	3	3	Tea hybrid	1985	VEG (S) Baumschulen Dresden	2	1	1	2	2
Melissa (Noack 1996)[1135]	0	1	2	0	1	0	1	1	1	0	3	3	4	2	2	4	4	0	Floribunda rose	1996	Noack	2		1	2	2
Pußta (Rosen Tantau 1972)[1147]	3	1	2	2	2	2	3	0	3	0	3	2	2	2	1	3	3	4	Floribunda rose	1972	Tantau	2		1	2	2
Arabella (VEG (S) Baumschulen Dresden 1978)[1064]	1	1	3	2	3	2	1	2	4	2	0	1	0	0	3	3	1	4	Shrub rose	1978	VEG (S) Baumschulen Dresden			1	1	2
Turnvater Jahn (Müller, K. 1927)[1076]	2	4	1	1	1	4	2	4	4	3	0	2	1	2	4	2	3	4	Remontant hybrid	1927	Müller, K.	2	1	1		2
Ramira (Kordes, W. Söhne 1988)[1088]	1	2	3	2	1	2	2	2	3	1	1	1	2	1	3	2	3	3	Repeat-flowering climbing rose	1988	Kordes, W. Söhne			1	1	2
Goldfassade (Baum, Karl 1967)[1100]	3	2	3	2	1	1	3	3	2	3	3	0	3	0	3	2	2	3	Repeat-flowering climbing rose	1967	Baum			1	1	2
Dr. Reiner Klimke (Noack 1988)[1112]	2	1	4	2	2	1	3	2	2	2	2	1	3	1	1	2	4	3	Floribunda rose	1988	Noack	2		1	2	2
Sun King 74 (Paolino; Meilland 1974)[1124]	2	0	2	2	1	4	3	2	3	4	0	0	1	0	2	1	1	3	Tea hybrid	1974	Meilland	2	1	1	2	2
Arosia (Noack 1998)[1136]	1	3	2	1	2	2	4	1	4	3	1	1	2	0	3	1	1	4	Tea hybrid	1998	Noack	2	1	1	2	2
Pullman Orient Express (Meilland 2002)[1148]	1	2	2	2	1	3	3	2	4	3	1	1	2	0	1	1	0	2	Tea hybrid	2002	Meilland	2	1	1	2	2
Trend (VEG (S) Baumschulen Dresden 1983)[1065]	1	2	3	2	2	3	3	1	3	3	0	1	2	0	2	0	3	4	Tea hybrid	1983	VEG (S) Baumschulen Dresden	2	1	1	2	2
Lisette de Béranger (Moreau; Guillot 1867)[1077]	1	1	1	1	3	3	1	3	3	0	3	3	2	1	2	1	3	0	Remontant hybrid	1867	Guillot	2	1	1		2
Paname (Delbard-Chabert 1959)[1089]	2	1	3	2	1	3	3	3	2	3	1	1	0	0	3	2	2	3	Large-flowered climber	1959	Delbard	2		1		2
Antike 89 (Kordes, W. Söhne 1988)[1101]	1	2	3	2	1	1	3	0	3	2	3	2	3	0	1	2	2	2	Repeat-flowering climbing rose	1988	Kordes, W. Söhne			1	1	2
Christl Flocke (Scholle, E.)[1113]	2	2	1	2	1	4	2	1	2	3	1	1	3	2	3	1	3	3	Floribunda rose		Scholle, E.	2		1	2	2
Veronica '92 (Noack 1992)[1125]	3	3	2	0	2	2	2	1	2	2	2	1	1	1	2	2	2	2	Floribunda rose	1992	Noack	2		1	2	2
Donauprinzessin (Noack 1988)[1137]	1	2	3	1	3	1	2	1	2	2	3	2	2	1	3	3	3	2	Floribunda rose	1988	Noack	2		1	2	2
Vicky (Noack 1993)[1149]	2	3	4	1	3	1	3	1	2	2	1	2	3	0	2	3	0	2	Floribunda rose	1993	Noack	2		1	2	2
Matilda (Meilland 1988)[1162]	2	3	4	3	0	4	3	1	4	3	3	1	3	0	4	2	2	1	Floribunda rose	1988	Meilland	2		1	2	2
Mainauduft (Meilland 2000)[1174]	3	2	2	1	2	1	4	1	4	3	1	1	3	0	3	1	2	4	Tea hybrid	2000	Meilland	2	1	1	2	2
Softy I (Rosen Tantau 1990)[1186]	1	3	3	3	0	2	1	0	2	3	3	1	4	1	2	4	0	1	Polyantha hybrid	1990	Tantau			1		2
Indépendance du Luxembourg (Lens, L. 1960)[1210]	3	1	1	2	1	2	3	1	4	3	0	1	2	1	3	1	2	3	Tea hybrid	1960	Lens	2	1	1	2	2
Hurrikan (VEG (S) Baumschulen Dresden 1982)[1222]	1	2	1	2	1	2	3	0	3	4	2	0	1	2	2	1	3	4	Polyantha hybrid	1982	VEG (S) Baumschulen Dresden			1		2
Légion d'Honneur (Delbard 1974)[1234]	2	1	3	2	2	2	4	0	3	2	3	0	1	0	2	3	0	2	Floribunda rose	1974	Delbard	2		1	2	2
Akito (Rosen Tantau 1971)[1175]	0	2	2	1	1	2	3	0	2	3	1	1	0	1	1	3	3	2	Floribunda rose	1971	Tantau	2		1	2	2
Wimi (Rosen Tantau 1982)[1187]	2	1	2	3	2	3	3	0	4	3	1	0	3	1	3	0	1	3	Tea hybrid	1982	Tantau	2	1	1	2	2
Louise Verger (Robert & Moreau 1860)[1199]	2	0	4	1	0	4	1	4	3	1	1	0	2	2	2	3	0	1	Centifolia muscosa	1860	Robert & Moreau	2			3	2
Harmonie (Kordes, W. Söhne 1981)[1223]	2	1	3	3	1	3	2	0	3	4	1	2	1	0	2	1	4	3	Tea hybrid	1981	Kordes, W. Söhne	2	1	1	2	2
Lysbeth-Victoria (Harkness 1978)[1235]	0	3	0	3	1	4	2	2	3	3	0	0	1	0	1	4	0	3	Floribunda rose	1978	Harkness	2		1	2	2
Albrecht Dürer (Rosen Tantau 2002)[1164]	3	3	2	1	2	3	3	1	4	4	2	1	1	1	2	0	2	4	Tea hybrid	2002	Tantau	2	1	1	2	2
Walzertraum (Rosen Tantau 2003)[1176]	3	1	3	1	2	2	4	1	4	3	1	1	1	0	2	2	2	2	Tea hybrid	2003	Tantau	2	1	1	2	2
Sylvia (Kordes, W. Söhne 1978)[1153]	1	3	1	1	1	2	4	2	4	2	2	2	0	0	2	0	3	4	Tea hybrid	1978	Kordes, W. Söhne	2	1	1	2	2
Ballade (Rosen Tantau 1991)[1165]	2	2	4	2	2	2	2	0	3	1	4	0	4	1	2	3	4	2	Floribunda rose	1991	Tantau	2		1	2	2
Majorette (Meilland 1967)[1177]	0	1	2	3	1	3	3	3	3	2	1	2	2	0	3	1	0	4	Tea hybrid	1967	Meilland	2	1	1	2	2
Gerda Henkel (Rosen Tantau 1964)[1189]	3	3	2	3	1	3	3	1	4	3	2	1	3	2	3	1	3	4	Tea hybrid	1964	Tantau	2	1	1	2	2
Malvina (Vibert; Verdier 1841)[1201]	3	0	4	0	0	4	1	4	2	1	0	0	2	3	1	4	0	0	Centifolia muscosa	1841	Vibert	2			3	2
Siesta (Meilland 1966)[1213]	1	3	2	0	2	1	3	2	3	1	3	0	1	1	2	1	3	3	Floribunda rose	1966	Meilland	2		1	2	2
Bruocsella (Lens, L. 1980)[1225]	2	1	1	2	0	3	4	2	2	2	2	2	1	0	2	1	1	4	Tea hybrid	1980	Lens	2	1	1	2	2
Erzsébet Királyné Emléke (Márk, G. 2004)[1154]	0	0	2	2	0	3	2	0	2	4	2	4	0	2	3	3	4	3	Floribunda rose	2004	Márk, G.	2		1	2	2
Johann Strauß (Meilland 1993)[1166]	2	3	4	2	2	3	3	0	4	1	1	1	1	0	1	2	3	3	Floribunda rose	1993	Meilland	2		1	2	2
Silva (Meilland, Alain 1964)[1178]	1	2	2	3	0	4	3	4	3	3	1	1	3	0	3	1	0	4	Tea hybrid	1964	Meilland	2	1	1	2	2
Pink Wonder (Meilland, Alain 1970)[1190]	3	2	4	2	2	3	3	0	2	2	1	2	1	0	1	2	1	4	Floribunda rose	1970	Meilland	2		1	2	2
Gratulation (GPG Bad Langensalza 1985)[1202]	1	3	3	3	2	2	2	0	3	1	2	1	3	0	3	3	2	2	Tea hybrid	1985	GPG Bad Langensalza	2	1	1	2	2
Floradora (Rosen Tantau 1943)[1214]	0	2	4	1	2	1	3	0	3	2	4	2	1	1	3	3	4	1	Floribunda rose	1943	Tantau	2		1	2	2
Frégate (Delbard 1979)[1226]	3	3	2	2	1	4	3	1	3	1	0	0	2	0	2	2	3	3	Tea hybrid	1979	Delbard	2	1	1	2	2
Rosi Mittermaier (Kordes, W. Söhne 1977)[1238]	0	2	3	2	3	1	2	0	1	2	3	3	1	0	3	1	2	1	Floribunda rose	1977	Kordes, W. Söhne	2		1	2	2
Paul Ricard (Meilland 1991)[1155]	2	2	3	4	1	3	2	2	4	4	0	2	3	0	3	4	1	2	Tea hybrid	1991	Meilland	2	1	1	2	2
André Le Nôtre (Meilland 2001)[1167]	2	4	2	2	0	3	2	1	4	3	2	2	1	1	2	3	3	3	Tea hybrid	2001	Meilland	2	1	1	2	2
Königin Beatrix (Kordes, W. Söhne 1983)[1179]	1	2	2	3	0	2	2	0	2	3	2	1	2	0	2	2	2	4	Tea hybrid	1983	Kordes, W. Söhne	2	1	1	2	2
Blühwunder (Kordes, W. Söhne 1995)[1191]	3	3	4	1	2	2	2	1	3	2	3	2	3	1	1	3	0	2	Floribunda rose	1995	Kordes, W. Söhne	2		1	2	2
Sonnengold (Kordes, W. Söhne 1936)[1203]	1	1	3	2	0	3	3	4	1	4	0	0	2	0	3	1	3	2	Tea hybrid	1936	Kordes, W. Söhne	2	1	1	2	2
La Paloma (Rosen Tantau 1959)[1215]	1	0	4	2	1	2	2	4	3	3	2	3	2	0	3	3	4	3	Floribunda rose	1959	Tantau	2		1	2	2
?ajka (Klimenko, V. N. 1959)[1227]	1	4	2	2	0	4	4	3	4	3	2	2	4	0	2	1	2	4	Tea hybrid	1959	Klimenko	2	1	1	2	2
Monica (Rosen Tantau 1986)[1239]	4	3	2	1	1	1	3	2	4	4	3	1	0	0	2	0	1	4	Tea hybrid	1986	Tantau	2	1	1	2	2
Zemfira (Klimenko, Z. K. 2008)[1156]	3	3	0	2	0	4	4	0	4	3	0	2	2	0	2	1	1	4	Tea hybrid	2008	Klimenko	2	1	1	2	2
Osiana (Rosen Tantau 1989)[1168]	0	3	2	2	1	3	3	1	4	3	0	0	0	0	2	2	4	3	Tea hybrid	1989	Tantau	2	1	1	2	2
Belle Epoque (Michler, K. H. 1988)[1180]	1	3	2	1	2	3	3	2	4	3	0	1	0	2	2	3	3	2	Floribunda rose	1988	Michler, K. H.	2		1	2	2
Schloss Ippenburg (Meilland 2006)[1192]	1	1	1	3	0	4	4	0	4	3	0	1	1	1	3	1	3	3	Tea hybrid	2006	Meilland	2	1	1	2	2
Galina (VEG (S) Zierpflanzen Erfurt 1976)[1204]	1	1	3	2	1	1	3	0	2	4	0	1	2	0	1	2	3	3	Floribunda rose	1976	VEG (S) Zierpflanzen Erfurt	2		1	2	2
Max Krause (Krause 1930)[1216]	2	2	1	2	2	4	4	4	4	4	0	2	2	1	1	1	4	4	Tea hybrid	1930	Krause	2	1	1	2	2
Anneliese Rothenberger (Rosen Tantau 1972)[1228]	1	1	2	2	1	4	3	0	3	3	1	0	1	0	2	0	1	3	Tea hybrid	1972	Tantau	2	1	1	2	2
Folklore (Kordes, W. Söhne 1977)[1240]	4	2	2	2	0	3	3	0	4	3	0	1	2	1	4	1	4	4	Tea hybrid	1977	Kordes, W. Söhne	2	1	1	2	2
Baronesse (Rosen Tantau 2009)[1157]	3	1	3	1	2	1	3	0	2	1	2	3	1	1	2	1	1	1	Floribunda rose	2009	Tantau	2		1	2	2
Tutu Mauve (Delbard-Chabert 1963)[1169]	1	2	3	1	1	0	3	0	1	0	2	3	1	2	3	1	4	2	Floribunda rose	1963	Delbard	2		1	2	2
Honoré de Balzac (Meilland 1993)[1193]	2	2	2	3	2	3	3	2	4	2	1	0	1	1	3	1	3	2	Tea hybrid	1993	Meilland	2	1	1	2	2
Transit (VEG (S) Baumschulen Dresden 1984)[1205]	1	3	3	3	1	2	4	2	3	2	1	1	1	1	2	1	1	2	Floribunda rose	1984	VEG (S) Baumschulen Dresden	2		1	2	2
Aurea (Meilland 1987)[1217]	3	2	3	0	2	3	3	3	3	4	0	0	2	1	3	1	0	3	Tea hybrid	1987	Meilland	2	1	1	2	2
Princess Margaret of England (Meilland, M. L. 1968)[1229]	2	3	2	3	1	3	4	1	2	2	1	1	1	1	2	1	2	3	Tea hybrid	1968	Meilland	2	1	1	2	2
Charles de Gaulle (Meilland, M. L. 1974)[1241]	2	0	0	2	1	4	4	1	4	1	0	2	2	3	4	0	1	4	Tea hybrid	1974	Meilland	2	1	1	2	2
Blue Bajou (Kordes, W. Söhne 1993)[1158]	1	0	2	3	2	4	4	1	3	0	1	3	0	2	4	1	4	3	Polyantha hybrid	1993	Kordes, W. Söhne			1		2
Tutti Frutti (Meilland, A.; Conard-Pyle Co. 1996)[1170]	0	1	4	2	3	3	3	2	2	1	3	3	3	0	1	1	3	1	Floribunda rose	1996	Meilland	2		1	2	2
Gloria Dei (Meilland, F. 1941)[1182]	2	2	2	3	0	4	4	2	3	2	1	1	3	0	2	1	3	3	Tea hybrid	1941	Meilland	2	1	1	2	2
Gräfin Sonja (Kordes, W. Söhne 1994)[1194]	3	2	1	4	1	2	3	2	3	1	0	2	2	0	2	2	1	3	Tea hybrid	1994	Kordes, W. Söhne	2	1	1	2	2
Schlösser's Brilliant (Kordes, W. Söhne 1952)[1206]	3	2	0	3	2	3	3	1	2	2	2	2	2	1	4	1	3	2	Tea hybrid	1952	Kordes, W. Söhne	2	1	1	2	2
Cosima (Rosen Tantau 1981)[1218]	2	3	2	3	2	1	2	0	3	0	2	0	1	2	2	4	0	3	Floribunda rose	1981	Tantau	2		1	2	2
Inspiration (VEG (S) Baumschulen Dresden 1985)[1230]	1	2	2	2	2	2	3	1	2	3	1	1	0	1	3	1	1	2	Floribunda rose	1985	VEG (S) Baumschulen Dresden	2		1	2	2
Nachtfalter (Baum, Oswald 1971)[1242]	2	1	2	2	1	4	3	0	3	2	1	1	2	1	3	1	2	4	Tea hybrid	1971	Baum	2	1	1	2	2
Via Mala (Kordes, W. Söhne 1977)[1159]	1	2	2	1	0	4	3	1	3	2	0	2	2	0	3	1	1	3	Tea hybrid	1977	Kordes, W. Söhne	2	1	1	2	2
Steffi Graf (Hetzel 1993)[1171]	2	3	3	3	1	4	4	2	3	3	0	1	1	0	2	3	1	4	Tea hybrid	1993	Hetzel	2	1	1	2	2
Souvenir de Louis Amade (Delbard 2000)[1183]	3	3	2	4	0	3	4	0	4	3	2	0	2	1	3	1	3	2	Tea hybrid	2000	Delbard	2	1	1	2	2
Mannequin (Lens, L. 1961)[1195]	0	4	2	2	1	3	4	0	3	3	2	1	1	0	2	3	4	2	Floribunda rose	1961	Lens	2		1	2	2
Peach Melba (Kordes, W. Söhne 1978)[1207]	1	2	3	1	0	3	3	1	1	3	1	1	0	0	1	0	3	3	Tea hybrid	1978	Kordes, W. Söhne	2	1	1	2	2
Magenta (Kordes, W. Söhne 1954)[1219]	0	0	1	3	1	3	3	0	2	3	2	4	1	1	4	2	0	3	Floribunda rose	1954	Kordes, W. Söhne	2		1	2	2
Roman Triumph (Harkness 1977)[1231]	0	1	4	1	2	0	2	0	2	1	3	1	1	1	2	2	2	3	Floribunda rose	1977	Harkness	2		1	2	2
Ingrid Bergmann (Poulsen 1984)[1243]	1	3	2	1	3	2	3	0	4	1	1	1	1	2	2	1	1	4	Tea hybrid	1984	Poulsen	2	1	1	2	2
Holstentor (Meilland 1990)[1160]	2	1	2	0	0	2	4	2	3	1	1	1	2	1	1	3	1	2	Floribunda rose	1990	Meilland	2		1	2	2
Suzon Lotthé (Meilland, F. 1950)[1172]	2	3	4	3	2	2	3	2	3	3	1	0	0	0	2	2	2	2	Tea hybrid	1950	Meilland	2	1	1	2	2
Dames de Chenonceau (Delbard 2002)[1184]	0	2	2	2	1	1	4	2	3	2	0	1	2	1	3	2	4	2	Tea hybrid	2002	Delbard	2	1	1	2	2
Fata Morgana (Kordes, W. Söhne 1957)[1196]	1	2	3	3	1	3	2	4	1	2	1	0	2	2	1	2	0	2	Floribunda rose	1957	Kordes, W. Söhne	2		1	2	2
Las Vegas (Kordes, W. Söhne 1981)[1208]	2	3	2	3	1	3	2	0	4	4	1	1	3	1	0	0	2	4	Tea hybrid	1981	Kordes, W. Söhne	2	1	1	2	2
Geheimrat Duisberg (Kordes, W. Söhne 1933)[1220]	2	0	4	2	0	3	3	4	2	4	1	1	2	0	3	1	3	3	Lutea hybrid	1933	Kordes, W. Söhne	2	1	1		2
Judy Garland (Harkness 1977)[1232]	2	1	3	4	3	1	3	1	2	4	2	1	1	1	3	3	1	2	Floribunda rose	1977	Harkness	2		1	2	2
American Home (Morey; Jackson & Perkins 1960)[1244]	2	3	0	4	1	4	4	0	4	2	1	1	1	0	2	0	1	4	Tea hybrid	1960	Jackson & Perkins	2	1	1	2	2
Magenta Diadem (Rosen Tantau 1994)[1161]	0	2	3	2	0	1	1	1	1	1	3	1	3	1	2	3	3	0	Floribunda rose	1994	Tantau	2		1	2	2
Black Ruby (Delbard-Chabert 1965)[1173]	2	2	1	2	0	2	3	0	3	1	1	2	3	0	3	1	3	4	Tea hybrid	1965	Delbard	2	1	1	2	2
Irmhild (Schmadlak, Dr. 1999)[1185]	3	3	3	1	0	4	4	0	3	2	1	3	2	0	4	0	1	4	Floribunda rose	1999	Schmadlak, Dr.	2		1	2	2
Love Letter (Lens, L. 1980)[1197]	0	2	1	1	1	3	2	2	2	4	1	1	2	0	2	2	2	1	Floribunda rose	1980	Lens	2		1	2	2
Anabell (Kordes, W. Söhne 1972)[1209]	2	1	3	2	2	1	3	1	3	4	0	1	3	0	2	1	1	3	Floribunda rose	1972	Kordes, W. Söhne	2		1	2	2
Éterna (Delbard 1979)[1221]	0	3	2	2	1	2	3	3	4	1	2	2	2	1	2	0	4	3	Tea hybrid	1979	Delbard	2	1	1	2	2
Gruß an Bayern (Kordes, W. Söhne 1971)[1233]	0	1	3	3	3	2	2	1	3	1	2	2	0	2	2	3	3	3	Floribunda rose	1971	Kordes, W. Söhne	2		1	2	2
Black Velvet (Morey; Jackson & Perkins 1960)[1245]	1	1	3	2	1	3	2	0	3	3	0	2	1	0	3	2	1	4	Tea hybrid	1960	Jackson & Perkins	2	1	1	2	2
Frohsinn 82 (Rosen Tantau 1982)[1258]	3	3	2	3	1	2	4	4	2	4	1	2	2	0	4	1	3	3	Tea hybrid	1982	Tantau	2	1	1	2	2
Romany (Berger, W. 1959)[1270]	1	1	3	0	1	2	4	2	2	1	2	0	2	0	4	0	2	4	Tea hybrid	1959	Berger, W.	2	1	1	2	2
Lemania (Heizmann; Meilland, A. 1937)[1282]	0	2	0	1	1	3	1	1	4	0	1	2	1	1	2	3	3	3	Tea hybrid	1937	Meilland	2	1	1	2	2
Felidaé (Schultheis 2001)[1294]	1	1	2	2	1	4	3	2	4	3	2	1	3	1	1	2	4	3	Shrub rose	2001	Schultheis			1	1	2
Black Baccara (Meilland 2002)[1306]	2	1	2	4	1	3	1	0	3	2	3	1	1	1	2	2	2	3	Tea hybrid	2002	Meilland	2	1	1	2	2
Dezent (VEG (S) Baumschulen Dresden 1975)[1342]	1	2	1	3	0	4	4	4	4	3	1	0	1	0	2	1	3	4	Tea hybrid	1975	VEG (S) Baumschulen Dresden	2	1	1	2	2
Flammenrose (Türke 1921)[1259]	1	1	2	2	0	3	2	4	3	3	1	2	1	0	3	3	2	2	Lutea hybrid	1921	Türke	2	1	1		2
Cardinal Mercier (Lens, V. 1930)[1271]	1	2	1	1	1	3	3	2	2	3	2	1	0	0	2	1	0	2	Lutea hybrid	1930	Lens	2	1	1		2
Frieda Krause (Krause 1935)[1283]	2	1	1	2	1	4	2	2	4	2	0	3	2	1	1	2	0	3	Tea hybrid	1935	Krause	2	1	1	2	2
Tequila 2003 (Meilland 2003)[1307]	2	2	3	2	2	2	3	0	2	3	4	2	1	1	2	2	0	3	Floribunda rose	2003	Meilland	2		1	2	2
Fruité (Meilland 2002)[1319]	2	2	3	2	0	1	3	0	3	2	0	1	2	0	1	2	1	3	Tea hybrid	2002	Meilland	2	1	1	2	2
Akzent (VEG (S) Baumschulen Dresden 1990)[1343]	1	1	3	2	0	4	4	1	3	3	2	0	1	0	2	0	3	2	Floribunda rose	1990	VEG (S) Baumschulen Dresden	2		1	2	2
Helga (Weigand 1926)[1272]	1	1	2	2	1	4	2	2	3	0	1	1	2	1	4	1	0	2	Tea hybrid	1926	Weigand	2	1	1	2	2
Jubiläumsrose (Schmidt, J. C. 1929)[1284]	2	0	1	1	1	4	2	2	4	3	1	1	2	2	1	2	4	2	Lutea hybrid	1929	Schmidt, J. C.	2	1	1		2
Salet (Lacharme, F. 1854)[1296]	3	1	4	0	0	2	0	3	2	2	0	2	3	2	1	4	4	0	Centifolia muscosa	1854	Lacharme, F.	2			3	2
Alpha (Meilland, Alain 1975)[1308]	0	4	1	4	1	1	3	1	3	2	2	1	1	1	3	3	4	3	Tea hybrid	1975	Meilland	2	1	1	2	2
Arrogance (Poulsen 1970)[1320]	2	3	4	1	1	2	3	2	4	2	2	2	1	1	3	1	2	3	Tea hybrid	1970	Poulsen	2	1	1	2	2
Zitronenjette (Kordes, W. Söhne 1986)[1263]	2	2	4	2	1	4	4	2	4	3	0	1	1	0	3	2	1	3	Tea hybrid	1986	Kordes, W. Söhne	2	1	1	2	2
Frau Minka Rödiger (Berger, W. 1959)[1275]	1	0	4	2	2	3	2	4	2	2	1	2	2	0	4	1	2	4	Tea hybrid	1959	Berger, W.	2	1	1	2	2
Goethe (Lambert, P. 1911)[1299]	1	1	4	0	0	2	0	4	0	1	1	0	3	3	0	3	0	0	Centifolia muscosa	1911	Lambert	2			3	2
Parure (Delbard-Chabert 1965)[1311]	2	2	1	2	1	3	3	0	3	2	1	0	3	0	2	0	1	2	Tea hybrid	1965	Delbard	2	1	1	2	2
Arioso (Meilland & Cie 1995)[1323]	1	3	0	4	3	2	3	3	4	2	0	2	3	0	2	1	1	3	Tea hybrid	1995	Meilland	2	1	1	2	2
Märchenkönigin (Kordes, W. Söhne 1986)[1335]	1	2	2	3	0	4	4	3	4	2	2	1	3	0	1	1	3	2	Tea hybrid	1986	Kordes, W. Söhne	2	1	1	2	2
Maxim (Rosen Tantau 1993)[1276]	3	3	3	2	1	2	4	1	4	2	1	1	2	0	2	2	3	1	Tea hybrid	1993	Tantau	2	1	1	2	2
Freund Pilz (Schildmann 1930)[1288]	1	0	1	3	1	4	1	2	2	3	0	3	2	2	3	1	1	2	Tea hybrid	1930	Schildmann	2	1	1	2	2
Fanny (Lens, V. 1935)[1336]	3	3	0	2	1	4	3	1	4	2	2	2	1	1	4	1	1	4	Tea hybrid	1935	Lens	2	1	1	2	2
Coppélia (Meilland, F. 1952)[1253]	0	1	3	3	2	3	1	1	2	0	2	0	3	1	3	3	4	2	Tea hybrid	1952	Meilland	2	1	1	2	2
Empereur Charles IV (Lens-Roses 2016)[1277]	1	2	2	1	2	3	1	0	3	0	1	1	1	2	1	3	4	2	Shrub rose	2016	Lens			1	1	2
Ernst Hempel (Mietzsch 1907)[1289]	0	2	2	1	0	3	1	4	3	1	1	2	2	2	4	2	3	2	Tea hybrid	1907	Mietzsch	2	1	1	2	2
Gruß an Weinheim (Wänninger, Franz 2013)[1301]	1	1	3	1	2	1	4	2	2	3	3	2	3	2	3	1	1	3	Shrub rose	2013	Wänninger, Franz			1	1	2
Guirlande Rose (Velle-Boudolf, A.; Lens-Roses 2008)[1313]	0	0	4	0	4	2	0	2	2	0	1	4	4	3	0	4	2	0	Climbing rose	2008	Lens
Hugo Maweroff (Soupert & Notting 1910)[1325]	2	0	4	2	2	2	2	2	2	0	2	2	4	3	0	4	0	0	Multiflora hybrid	1910	Soupert & Notting	1			1	1
Hermann Schönfeld (Dechant um 1925)[1337]	1	3	1	3	0	3	3	3	2	1	2	2	1	1	2	1	4	4	Tea hybrid	1925	Dechant	2	1	1	2	2
Red Flare (Mansuino; Jackson & Perkins 1954)[1254]	1	0	1	2	2	4	1	0	2	2	2	3	0	2	3	2	4	4	Multiflora hybrid	1954	Jackson & Perkins	1			1	1
Fatinitza (Berger, W. 1956)[1278]	1	3	3	2	1	4	4	2	2	2	1	2	1	1	3	1	1	3	Tea hybrid	1956	Berger, W.	2	1	1	2	2
Rendez-vous (Meilland, F. 1953)[1290]	2	1	3	4	0	4	3	3	4	2	0	1	3	1	0	1	4	2	Tea hybrid	1953	Meilland	2	1	1	2	2
Folle Courtisane (Delbard 1996)[1302]	1	2	3	1	1	3	2	2	3	3	1	0	3	1	2	0	4	4	Tea hybrid	1996	Delbard	2	1	1	2	2
Lady Maysie Robinson (Kordes, W. Söhne 1956)[1314]	2	2	3	2	0	3	4	1	2	3	1	1	1	0	3	1	2	2	Tea hybrid	1956	Kordes, W. Söhne	2	1	1	2	2
Dr. G. Krüger (Ulbrich 1913)[1338]	0	2	2	0	1	3	2	3	2	2	3	2	1	3	2	2	3	2	Tea hybrid	1913	Ulbrich	2	1	1	2	2
Professor Dr. Kurth (Schmid, P. 1960)[1255]	2	1	2	2	1	3	2	2	3	2	2	2	0	1	2	3	4	3	Tea hybrid	1960	Schmid, P.	2	1	1	2	2
Georg Geuder (Schmidt, J. C. 1931)[1267]	0	1	2	2	1	3	2	4	2	1	0	2	2	2	4	2	3	3	Tea hybrid	1931	Schmidt, J. C.	2	1	1	2	2
Lina Vogel (Vogel, M. 1936)[1279]	0	1	1	1	0	4	0	4	3	4	2	3	2	0	4	2	3	1	Lutea hybrid	1936	Vogel, M.	2	1	1		2
Dr. Heinrich Lumpe (Berger, V. 1928)[1291]	1	0	0	2	1	3	3	2	3	1	1	3	1	1	3	1	2	3	Tea hybrid	1928	Berger, V.	2	1	1	2	2
Renaissance (Harkness 1994)[1303]	0	2	2	2	2	2	4	1	2	3	3	2	1	1	3	3	2	2	Tea hybrid	1994	Harkness	2	1	1	2	2
Julklap (Krause 1940)[1315]	2	2	3	1	0	4	1	3	4	2	0	0	2	2	3	2	2	2	Macrantha hybrid	1940	Krause
Lilli von Posern (Kiese 1910)[1339]	0	2	2	1	0	3	1	4	3	1	1	2	2	2	4	2	3	2	Tea hybrid	1910	Kiese	2	1	1	2	2
Grand Gala (Meilland, F. 1954)[1268]	0	2	3	2	1	3	3	2	3	2	3	2	2	1	2	1	2	3	Tea hybrid	1954	Meilland	2	1	1	2	2
Roter Stern (Meilland 1958)[1280]	0	3	2	1	2	2	2	1	2	1	1	2	0	1	2	2	3	3	Tea hybrid	1958	Meilland	2	1	1	2	2
Paul Vogel (Vogel, M. 1932)[1292]	1	3	2	1	0	3	3	2	4	1	0	2	2	0	3	1	4	3	Tea hybrid	1932	Vogel, M.	2	1	1	2	2
Senator Burda (Meilland 1984)[1304]	1	2	2	1	0	3	3	2	4	3	0	2	3	1	2	2	2	4	Tea hybrid	1984	Meilland	2	1	1	2	2
White Swan (Verschuren-Pechtold; Jackson & Perkins 1951)[1316]	1	2	2	2	0	3	2	4	4	3	1	1	2	0	2	1	4	4	Tea hybrid	1951	Jackson & Perkins	2	1	1	2	2
Bürgermeister Christen (Bergmann 1911)[1328]	0	2	2	1	0	3	1	4	3	1	1	2	2	2	4	2	3	2	Tea hybrid	1911	Bergmann	2	1	1	2	2
Kronprinzessin Cecilie (Kiese; J. C. Schmidt 1907)[1340]	2	1	2	3	2	3	3	3	1	2	0	1	1	0	3	2	4	2	Tea hybrid	1907	Kiese	2	1	1	2	2
Prekrasnaâ rossiânka (Klimenko, S. K. 1966)[1257]	4	2	0	1	0	4	4	1	2	3	2	1	2	0	4	3	0	2	Tea hybrid	1966	Klimenko	2	1	1	2	2
Baccará (Meilland, F. 1954)[1269]	1	3	2	2	1	2	4	1	2	1	1	3	0	1	2	2	1	4	Tea hybrid	1954	Meilland	2	1	1	2	2
Ferry Porsche (Kordes, W. Söhne 1971)[1281]	3	2	2	2	3	3	4	0	4	3	2	2	2	0	3	1	4	4	Tea hybrid	1971	Kordes, W. Söhne	2	1	1	2	2
Christel von der Post (Kordes, W. Söhne 1990)[1293]	3	2	2	2	3	4	2	1	4	4	1	1	2	0	2	1	2	4	Tea hybrid	1990	Kordes, W. Söhne	2	1	1	2	2
Otto Hermann (Bührmann, Bernd 2009)[1305]	1	1	3	2	2	3	1	2	3	0	1	2	3	2	3	2	3	2	Repeat-flowering climbing rose	2009	Bührmann, Bernd			1	1	2
Oberpfälzer Land (Wänninger, Franz 1989)[1317]	3	2	4	0	1	0	2	1	0	0	2	2	2	1	2	2	0	2	Climbing rose	1989	Wänninger, Franz
Jean Guichard (Barbier 1906)[1329]	0	0	2	0	2	2	0	2	2	2	2	2	2	0	0	2	4	2	Wichurana hybrid	1906	Barbier	1			1
Satin Haze (Rosen Tantau 2005)[1366]	0	1	4	2	3	2	0	1	1	0	4	3	1	0	1	4	0	1	Ground cover to small shrub roses	2005	Tantau	1			1	1
Bonjour (VEG (S) Baumschulen Dresden 1979)[1426]	1	2	3	3	1	1	2	1	2	0	1	2	1	2	3	1	0	4	Tea hybrid	1979	VEG (S) Baumschulen Dresden	2	1	1	2	2
Aloha (Kordes, W. Söhne 2003)[1355]	1	1	3	0	2	2	4	2	3	3	2	2	3	1	2	2	0	3	Repeat-flowering climbing rose	2003	Kordes, W. Söhne			1	1	2
Crescendo (Noack 2003)[1379]	1	2	4	0	1	1	3	0	3	2	2	2	3	2	2	2	3	2	Floribunda rose	2003	Noack	2		1	2	2
Herzog Franz Rose (Wänninger, Franz 2003)[1415]	2	1	3	2	2	3	2	1	2	2	1	1	2	2	3	2	3	0	Floribunda rose	2003	Wänninger, Franz	2		1	2	2
New Look (Noack 2009)[1368]	3	3	3	2	1	2	3	1	4	0	3	1	2	2	1	2	0	4	Shrub to climbing rose	2009	Noack
Alden Biesen (Lens, L. 1996)[1380]	2	0	4	2	2	2	0	2	2	0	2	4	4	0	0	4	2	0	Moschata hybrid	1996	Lens	1			1
Johann Adolf Hasse (Rosen Tantau 1999)[1357]	2	0	4	3	2	1	1	2	3	2	3	2	3	1	2	3	0	1	Ground cover to small shrub roses	1999	Tantau	1			1	1
Famosa (Noack 2002)[1381]	0	2	3	1	3	0	2	1	2	0	3	2	3	1	2	4	3	0	Floribunda rose	2002	Noack	2		1	2	2
Paulette Bentall (Bentall, J. A. 1916)[1393]	2	0	4	4	2	0	2	0	0	0	4	4	4	2	0	4	0	0	Multiflora hybrid	1916	Bentall, J. A.	1			1	1
Heavenly Pink (Lens, L. 1997)[1417]	0	0	4	0	4	2	0	2	0	0	4	4	4	0	0	4	0	0	Moschata hybrid	1997	Lens	1			1
Schneewittchen (Lambert, P. 1901)[1394]	0	0	4	4	2	0	2	0	2	0	4	4	4	0	0	4	0	2	Polyantha rose	1901	Lambert	1			1
Sibelius (Lens, L. 1984)[1406]	0	0	4	4	4	0	0	4	0	0	4	4	4	2	0	4	4	0	Moschata hybrid	1984	Lens	1			1
Mademoiselle (Boerner; Jackson & Perkins 1950)[1347]	1	0	3	2	2	2	3	4	1	4	2	2	3	1	0	1	2	0	Polyantha hybrid	1950	Jackson & Perkins			1		2
Christoph Columbus (Meilland 1992)[1371]	4	4	3	3	1	2	3	1	3	2	1	0	1	1	1	1	1	3	Tea hybrid	1992	Meilland	2	1	1	2	2
Hermann-Hesse-Rose (Noack 2008)[1395]	1	2	3	2	2	2	4	2	3	2	3	2	1	0	3	3	3	2	Floribunda rose	2008	Noack	2		1	2	2
Heyden (Schmadlak, Dr.)[1419]	1	2	3	2	2	0	1	0	1	2	2	1	0	1	1	3	2	2	Polyantha rose		Schmadlak, Dr.	1			1
Mazurka (Meilland 1994)[1396]	1	2	3	0	2	1	2	1	2	2	4	2	3	1	3	3	1	1	Floribunda rose	1994	Meilland	2		1	2	2
Blanche Cascade (Delbard 1999)[1349]	0	0	4	4	4	0	0	0	0	2	4	4	4	0	0	4	0	0	Ground cover to small shrub roses	1999	Delbard	1			1	1
Rose Cascade (Delbard 1995)[1361]	1	2	4	2	3	1	2	1	2	1	3	2	2	1	2	3	0	2	Ground cover to small shrub roses	1995	Delbard	1			1	1
Looping (Meilland, M. L. 1977)[1385]	2	1	3	2	3	3	3	2	2	4	1	1	1	0	2	0	1	2	Repeat-flowering climbing rose	1977	Meilland			1	1	2
Francine Austin (Austin, David 1988)[1409]	0	0	4	4	2	2	2	4	2	0	2	4	4	2	0	4	0	0	Miniature shrub rose	1988	David Austin
L.D. Braithwaite (Austin, David 1988)[1421]	1	1	3	2	1	2	3	0	3	1	2	3	1	2	3	1	2	2	Shrub rose	1988	David Austin			1	1	2
Crocus Rose (Austin, David 2000)[1410]	0	2	3	2	1	3	2	0	1	2	1	3	3	1	0	1	4	1	Shrub rose	2000	David Austin			1	1	2
Sinea (Noack 2007)[1363]	1	2	3	0	3	0	3	2	1	2	3	3	4	1	1	3	1	0	Floribunda rose	2007	Noack	2		1	2	2
Tour Eiffel 2000 (Delbard, G.; Delbard Roses 1998)[1387]	1	0	4	3	2	1	3	0	3	1	2	2	1	2	3	4	1	2	Climbing rose	1998	Delbard
Erfurt (Kordes, W. Söhne 1939)[1411]	1	1	3	2	1	3	1	2	1	3	2	3	2	0	2	3	0	2	Moschata hybrid	1939	Kordes, W. Söhne	1			1
Excellenz von Schubert (Lambert, P. 1909)[1423]	0	0	4	4	2	2	0	0	4	0	4	4	4	0	2	4	4	2	Lambertiana rose	1909	Lambert	1				2
Perennial Blue (Eurosa; Rosen Tantau 2008)[1437]	0	0	4	4	4	0	0	2	0	0	4	4	4	3	2	4	0	0	Climbing rose	2008	Tantau
Agéna (Delbard-Chabert 1966)[1450]	1	3	4	2	0	2	3	1	2	2	1	0	4	1	2	1	3	3	Tea hybrid	1966	Delbard	2	1	1	2	2
Juliana von Stolberg (Lens, L.)[1462]	1	1	3	3	1	3	1	1	1	1	4	3	1	0	3	3	0	1	Climbing rose		Lens
Gruß an Rengsdorf (Boden 1920)[1474]	1	1	3	1	0	4	0	3	1	2	0	1	2	3	3	3	4	1	Rubiginosa hybrid	1920	Boden		2	1	3	2
Graf Fritz von Hochberg (Lambert, P. 1905)[1510]	1	2	2	1	0	3	2	2	2	2	1	1	2	1	4	2	1	3	Tea hybrid	1905	Lambert	2	1	1	2	2
München (Kordes, W. Söhne 1940)[1534]	2	0	1	2	2	3	4	2	1	3	2	3	1	2	2	3	0	2	Shrub rose	1940	Kordes, W. Söhne			1	1	2
Ondella (Meilland 1994)[1475]	0	1	4	0	4	0	0	0	1	0	4	3	4	0	1	3	4	0	Floribunda rose	1994	Meilland	2		1	2	2
Westfälische Friedensrose (Hempelmann 1998)[1487]	1	1	3	0	2	2	3	3	2	4	4	1	3	0	2	1	1	4	Floribunda rose	1998	Hempelmann	2		1	2	2
Staatspräsident Pätz (Weigand 1937)[1499]	1	2	3	2	0	4	2	4	2	3	1	1	2	0	2	1	1	3	Tea hybrid	1937	Weigand	2	1	1	2	2
Königin Carola von Sachsen (Türke 1902)[1511]	1	1	3	1	1	3	1	3	2	2	1	1	3	0	4	3	2	2	Tea hybrid	1902	Türke	2	1	1	2	2
Schneeprinzessin (Meilland, F.; Pfitzer 1946)[1523]	0	1	2	2	1	4	3	4	2	2	1	1	3	0	3	2	4	4	Tea hybrid	1946	Meilland	2	1	1	2	2
Stadtrat Glaser (Kiese 1910)[1452]	1	2	3	1	0	4	2	2	1	2	0	2	0	1	4	2	2	2	Tea hybrid	1910	Kiese	2	1	1	2	2
Saxonia (Schmadlak, Dr. 1981)[1476]	1	2	3	2	1	1	3	1	3	3	0	2	3	0	3	2	1	2	Polyantha hybrid	1981	Schmadlak, Dr.			1		2
Frühlingsschnee (Kordes, W. Söhne 1954)[1488]	2	2	3	1	1	3	3	2	2	2	2	0	1	0	4	3	3	2	Spinosissima hybrid	1954	Kordes, W. Söhne
Oekonomierat Echtermeyer (Lambert, P. 1913)[1500]	1	1	2	2	1	3	2	2	2	2	1	1	1	2	3	1	1	4	Tea hybrid	1913	Lambert	2	1	1	2	2
Wilhelm Kordes (Kordes, W. Söhne 1922)[1512]	2	0	2	1	0	2	3	4	2	4	1	1	1	1	4	1	3	3	Lutea hybrid	1922	Kordes, W. Söhne	2	1	1		2
Hans Schmid (Vogel, M. 1934)[1524]	3	0	3	1	3	1	2	3	0	0	4	1	4	1	1	4	0	1	Multiflora hybrid	1934	Vogel, M.	1			1	1
Sunlight Romantica (Meilland 2002)[1477]	1	1	2	1	0	2	3	3	2	3	3	0	0	0	3	2	0	3	Floribunda rose	2002	Meilland	2		1	2	2
Frühlingsmorgen (Kordes, W. Söhne 1942)[1501]	1	2	2	1	0	4	3	4	4	4	0	0	1	0	2	3	2	1	Shrub rose	1942	Kordes, W. Söhne			1	1	2
Justizrat Dr. Hessert (Lambert, P. 1919)[1513]	0	1	1	2	1	3	1	4	1	2	3	2	2	0	2	2	4	3	Tea hybrid	1919	Lambert	2	1	1	2	2
Claus Groth (Rosen Tantau 1951)[1502]	0	2	3	1	1	4	1	4	4	3	1	2	0	2	3	3	0	3	Shrub rose	1951	Tantau			1	1	2
Gölle (Márk, G.)[1443]	1	2	2	2	2	4	4	3	2	4	0	0	2	0	0	0	3	4	Tea hybrid		Márk, G.	2	1	1	2	2
Dresdner Frauenkirche (Schmadlak, Dr. 1973)[1455]	1	1	2	1	1	3	4	1	1	1	2	1	0	1	1	3	1	1	Shrub rose	1973	Schmadlak, Dr.			1	1	2
Magnifica (Hesse 1916)[1467]	1	0	4	1	1	3	0	3	1	3	1	1	3	2	1	4	0	0	Rubiginosa hybrid	1916	Hesse		2	1	3	2
Ilko (Schmadlak, Dr. 1981)[1479]	2	1	2	2	2	1	4	2	2	3	2	3	3	0	2	2	1	2	Polyantha hybrid	1981	Schmadlak, Dr.			1		2
Olympia (Rosen Tantau 1935)[1491]	1	2	1	1	2	3	2	1	4	2	1	1	2	1	3	2	1	2	Tea hybrid	1935	Tantau	2	1	1	2	2
Obergärtner Burgner (Burgner 1934)[1503]	0	1	0	1	1	3	3	2	4	2	1	3	1	1	4	1	1	3	Tea hybrid	1934	Burgner	2	1	1	2	2
Feuerzauber (Kordes, W. Söhne 1974)[1444]	2	2	3	2	1	2	3	0	4	4	0	2	2	0	2	1	4	4	Tea hybrid	1974	Kordes, W. Söhne	2	1	1	2	2
Benita Ferraro Wallner (Schmadlak, Dr. 1978)[1456]	0	2	4	0	3	2	3	2	1	1	3	3	2	3	2	3	3	2	Shrub rose	1978	Schmadlak, Dr.			1	1	2
Salomon Pinhas (Scholle, E. 1998)[1468]	1	1	3	1	2	1	2	1	3	3	2	3	2	1	2	1	2	2	Shrub rose	1998	Scholle, E.			1	1	2
Corado (Wänninger, Franz 1997)[1480]	2	3	4	2	1	2	1	0	2	3	4	2	2	1	4	4	3	1	Floribunda rose	1997	Wänninger, Franz	2		1	2	2
Figaro (Lens, L. 1954)[1492]	2	2	0	2	1	4	3	0	4	2	3	2	1	1	2	2	1	4	Tea hybrid	1954	Lens	2	1	1	2	2
Christoph Weigand (Weigand 1928)[1504]	0	3	0	1	0	4	1	4	3	2	2	1	2	0	3	1	1	3	Tea hybrid	1928	Weigand	2	1	1	2	2
Bellona (Kordes, W. Söhne 1974)[1528]	0	1	3	2	2	4	3	1	3	3	1	0	1	1	0	2	3	4	Floribunda rose	1974	Kordes, W. Söhne	2		1	2	2
Pfaffstädt (Herzogin Elsa von Württemberg 1929)[1457]	0	3	2	1	1	4	2	4	3	3	1	1	2	0	4	4	3	3	Remontant hybrid	1929	Herzogin Elsa von Württemberg	2	1	1		2
Wilderode (Velle-Boudolf, A.; Lens-Roses 2005)[1469]	0	0	4	2	2	0	0	0	2	0	2	2	2	0	0	4	0	2	Climbing rose	2005	Lens
Julie Delbard (Delbard 1986)[1481]	1	2	3	1	2	2	3	3	4	2	0	0	1	1	4	0	1	3	Floribunda rose	1986	Delbard	2		1	2	2
Prinzessin Bathildis zu Schaumburg-Lippe (Herzogin Elsa von Württemberg 1929)[1493]	0	2	3	2	1	4	1	4	2	3	2	2	2	1	4	3	4	3	Tea hybrid	1929	Herzogin Elsa von Württemberg	2	1	1	2	2
Frisson Frais (Lens, L. 1990)[1517]	0	2	4	2	2	4	2	2	0	0	4	4	2	0	0	4	0	2	Moschata hybrid	1990	Lens	1			1
Duftgold (Rosen Tantau 1981)[1446]	1	1	2	2	1	4	2	1	3	4	0	0	1	0	3	0	3	2	Tea hybrid	1981	Tantau	2	1	1	2	2
Gloire Lyonnaise (Guillot 1884)[1458]	1	1	3	3	3	3	3	3	3	1	3	3	1	0	3	1	3	3	Remontant hybrid	1884	Guillot	2	1	1		2
Tiffy (Hempelmann 1998)[1470]	0	2	2	1	2	1	1	0	1	2	2	2	1	1	1	1	2	3	Floribunda rose	1998	Hempelmann	2		1	2	2
Grimaldi (Delbard 1998)[1482]	3	2	3	2	0	2	4	2	4	2	2	0	3	1	2	3	1	1	Floribunda rose	1998	Delbard	2		1	2	2
Präsident Dr. h. c. Schröder (Kordes, W. Söhne 1959)[1494]	1	2	1	2	0	4	3	0	3	3	2	2	1	1	4	0	1	3	Tea hybrid	1959	Kordes, W. Söhne	2	1	1	2	2
Hermann Kiese (Geduldig 1906)[1530]	1	2	1	1	2	3	3	4	4	1	1	1	3	1	4	1	3	2	Tea hybrid	1906	Geduldig	2	1	1	2	2
Hedi Grimm (Lens, L. 2005)[1459]	0	0	4	3	2	2	0	2	0	0	4	2	4	2	0	4	0	0	Moschata hybrid	2005	Lens	1			1
Colossal Meidiland (Meilland 1999)[1483]	2	1	4	1	3	0	2	1	1	1	3	2	2	2	1	3	0	2	Floribunda rose	1999	Meilland	2		1	2	2
White Crystal (Lens, L. 1992)[1495]	0	2	4	2	2	4	2	2	2	0	4	4	4	2	0	4	0	2	Moschata hybrid	1992	Lens	1			1
Frau Felberg-Leclerc (Felberg-Leclerc, J. 1921)[1507]	1	2	2	2	1	4	2	3	3	2	2	1	2	0	2	2	4	3	Lutea hybrid	1921	Felberg-Leclerc, J.	2	1	1		2
Käte Felberg (Felberg-Leclerc, J. 1930)[1519]	2	3	3	2	1	4	2	4	3	1	0	1	3	2	2	1	3	4	Tea hybrid	1930	Felberg-Leclerc, J.	2	1	1	2	2
Magic Red (Kordes, W. Söhne 1942)[1448]	2	2	1	2	3	4	3	1	2	0	3	2	1	1	3	3	2	2	Tea hybrid	1942	Kordes, W. Söhne	2	1	1	2	2
Robert Schumann (Schmadlak, Dr.)[1460]	4	2	1	1	2	3	3	1	3	2	2	0	3	1	3	2	1	3			Schmadlak, Dr.
Sachsenland (Schmadlak, Dr.)[1472]	0	1	3	1	2	1	4	1	3	2	2	1	2	2	4	2	4	3	Polyantha hybrid		Schmadlak, Dr.			1		2
Lohengrin (Kiese; J. C. Schmidt 1903)[1496]	0	2	2	0	0	3	2	3	4	1	2	1	3	1	4	2	3	2	Tea hybrid	1903	Kiese	2	1	1	2	2
Goldkrone (Kordes, W. Söhne 1960)[1508]	2	1	2	2	0	4	3	4	2	4	1	2	2	0	2	1	3	3	Tea hybrid	1960	Kordes, W. Söhne	2	1	1	2	2
Scintillation (Austin, David 1967)[1532]	1	0	3	0	0	4	0	2	4	0	1	1	2	2	2	3	0	1	Shrub rose	1967	David Austin			1	1	2
Neue Revue (Kordes, W. Söhne 1969)[1449]	3	3	1	1	3	2	4	2	2	3	2	1	3	0	4	1	2	3	Tea hybrid	1969	Kordes, W. Söhne	2	1	1	2	2
Champlain (Svejda 1982)[1461]	0	1	4	1	3	1	2	1	2	4	2	2	2	2	1	2	1	2	Shrub rose	1982	Svejda			1	1	2
Lucien de Lemos (Lambert, P. 1905)[1497]	0	3	1	0	0	3	1	4	4	0	0	1	1	1	4	3	3	3	Tea hybrid	1905	Lambert	2	1	1	2	2
Frau Mathilde Bätz (Felberg-Leclerc, J. 1929)[1521]	0	2	3	1	1	4	3	3	1	3	0	1	0	0	4	1	2	3	Tea hybrid	1929	Felberg-Leclerc, J.	2	1	1	2	2
Wartburg (GPG Bad Langensalza 1977)[1533]	1	1	4	1	3	0	2	1	3	3	1	3	1	0	2	3	0	3	Shrub rose	1977	GPG Bad Langensalza			1	1	2
Roselina (Kordes, W. Söhne 1992)[1706]	0	0	4	0	2	0	0	2	0	1	2	4	2	2	2	4	0	0	Rugosa hybrid	1992	Kordes, W. Söhne
Rote Max Graf (Kordes, W. Söhne 1980)[1695]	0	0	4	1	3	1	1	1	1	0	2	2	1	2	1	2	0	1	Ground cover to small shrub roses	1980	Kordes, W. Söhne	1			1	1
Marianne Pfitzer (Jacobs 1902)[1684]	2	1	1	2	1	4	1	4	1	1	2	2	3	1	2	0	3	1	Tea hybrid	1902	Jacobs	2	1	1	2	2
Camara (Delbard 1978)[1720]	1	1	2	0	2	3	3	0	4	3	1	0	1	1	2	2	0	2	Tea hybrid	1978	Delbard	2	1	1	2	2
Babyflor (Rosen Tantau 1992)[1638]	0	0	3	3	2	1	2	0	3	1	2	1	2	1	2	3	2	1	Miniature rose	1992	Tantau		2	1		2
Scarlet Meidiland (Meilland 1986)[1662]	0	1	4	0	4	1	0	0	0	0	4	4	4	0	1	3	4	0	Ground cover to small shrub roses	1986	Meilland	1			1	1
Sommerabend (Kordes, W. Söhne 1995)[1675]	2	0	4	4	4	0	3	0	0	0	4	3	3	0	0	4	0	0	Ground cover to small shrub roses	1995	Kordes, W. Söhne	1			1	1
Maiwunder (Kordes, W. Söhne 1966)[1699]	1	1	3	1	0	4	3	2	4	4	0	1	1	2	2	2	0	1	Shrub rose	1966	Kordes, W. Söhne			1	1	2
Silver River (Lens, L. 1989)[1664]	0	0	4	2	2	4	0	2	0	0	4	4	4	0	0	2	0	0	Ground cover to small shrub roses	1989	Lens	1			1	1
Matchball (Lens, L. 1990)[1688]	0	0	4	2	2	4	2	0	0	0	4	4	4	0	0	4	4	0	Moschata hybrid	1990	Lens	1			1
Belle Amour (unbekannt um 1850)[1774]	2	0	4	0	0	4	1	4	4	1	0	0	2	2	1	3	2	1	Alba rose	1850			4	3	3	2
Resolut (Rosen Tantau 1962)[1751]	2	2	2	3	3	1	4	1	2	3	1	2	0	2	4	3	3	1	Floribunda rose	1962	Tantau	2		1	2	2
Rosa x aschersoniana GRAEBN. 'Aschersoniana' (Zabel um 1880)[1775]	0	0	1	4	3	3	0	0	0	1	3	4	3	1	1	1	0	0	Shrub rose	1880	Zabel			1	1	2
Kommodore (Rosen Tantau 1959)[1752]	3	2	2	2	2	2	4	1	3	2	2	2	1	1	3	1	3	0	Floribunda rose	1959	Tantau	2		1	2	2
Amaretto (Kordes, W. Söhne 2006)[1812]	1	1	2	1	3	2	3	1	2	1	2	0	1	1	2	3	4	1	Climbing rose	2006	Kordes, W. Söhne
Mignon (Krause 1944)[1765]	0	1	3	1	2	1	1	1	3	1	3	3	3	1	3	3	4	1	Polyantha hybrid	1944	Krause			1		2
Godescalcus Vulf de Sapprothe (Scholle, E. 1984)[1801]	0	0	4	0	1	3	1	1	0	3	4	1	4	0	1	3	0	2	Shrub rose	1984	Scholle, E.			1	1	2
Blush Hip (unbekannt vor 1846)[1766]	1	0	4	0	0	4	0	4	2	2	0	0	2	3	1	4	0	0	Alba rose	1846			4	3	3	2
Kiftsgate (Murrell 1954)[1767]	4	0	4	0	0	4	4	4	4	0	0	0	4	0	0	4	0	0	Filipes hybrid	1954	Murrell
Giuletta (Laurentius 1859)[1780]	2	0	3	1	1	3	3	2	3	0	1	2	2	1	4	3	3	1	Bourbon hybrids	1859	Laurentius
Zenith (Delbard, G.; Delbard Roses 1980)[1817]	2	0	3	4	1	2	3	0	1	0	3	2	2	1	2	3	0	1	Large-flowered climber	1980	Delbard	2		1		2
Lumina (Rosen Tantau 1955)[1758]	1	1	4	2	4	0	2	0	3	0	2	3	2	2	2	1	3	1	Polyantha hybrid	1955	Tantau			1		2
Frau Charlotte Gieseler (Vogel, M. 1939)[1760]	1	1	2	1	4	3	3	2	2	1	3	1	3	4	1	3	4	0	Polyantha hybrid	1939	Vogel, M.			1		2
Focus (Lens, L. 1984)[1796]	0	0	4	2	2	0	2	2	0	0	4	4	4	3	0	4	0	0	Shrub rose	1984	Lens			1	1	2
Schneezauber (Hempelmann 1997)[106]	0	1	1	1	1	4	3	3	2	2	3	1	3	1	2	3	1	3	Shrub rose	1997	Hempelmann			1	1	2
Otto Krauss (Weigand 1931)[142]	1	4	2	0	0	4	2	4	3	3	4	0	2	1	3	3	3	3	Lutea hybrid	1931	Weigand	2	1	1		2
Wildenfels rosa (Dechant 1928)[154]	0	2	2	0	0	4	0	4	3	3	1	0	1	1	1	3	2	1	Lutea hybrid	1928	Dechant	2	1	1		2
Wiener Blut (Schmadlak, Dr.)[107]	1	1	3	1	2	0	2	1	3	1	1	4	3	4	2	3	4	3	Shrub rose		Schmadlak, Dr.			1	1	2
Yellow Moss (Walter, L.; Jackson & Perkins Co. 1931)[119]	1	0	2	1	2	4	1	4	2	3	3	2	3	3	4	1	2	2	Centifolia muscosa	1931	Jackson & Perkins	2			3	2
Prekrasnaâ Tavrida (Klimenko, V. N. 1955)[143]	2	3	1	2	0	3	4	1	3	2	2	2	2	0	1	1	1	3	Tea hybrid	1955	Klimenko	2	1	1	2	2
Freund Franz Weber (Schmadlak, Dr. 1973)[108]	2	4	2	2	1	2	1	1	3	3	2	0	1	0	4	2	3	3	Shrub rose	1973	Schmadlak, Dr.			1	1	2
Therese von Jakob (Schmadlak, Dr.)[132]	0	2	4	2	2	2	0	0	0	1	4	2	3	1	2	2	1	1	Shrub rose		Schmadlak, Dr.			1	1	2
Karl Foerster (Kordes, W. Söhne 1930)[144]	1	2	3	0	0	4	0	4	3	3	1	0	1	0	2	3	2	1	Shrub rose	1930	Kordes, W. Söhne			1	1	2
Kordes' Perfecta (Kordes, W. Söhne 1957)[156]	2	2	3	2	1	3	3	3	2	3	2	1	2	0	4	1	3	3	Tea hybrid	1957	Kordes, W. Söhne	2	1	1	2	2
Hansaland (Kordes, W. Söhne 1993)[99]	1	0	3	1	3	0	2	1	2	1	3	3	0	3	1	2	0	1	Rugosa hybrid	1993	Kordes, W. Söhne
Schloss Dryburg (GPG Bad Langensalza 1969)[123]	1	2	3	2	1	4	3	4	1	4	1	1	1	1	3	2	3	2	Climbing tea hybrid	1969	GPG Bad Langensalza	2		1		2
Profil (VEG (S) Baumschulen Dresden 1985)[147]	1	3	3	2	2	3	3	1	3	4	1	1	1	0	4	0	2	3	Tea hybrid	1985	VEG (S) Baumschulen Dresden	2	1	1	2	2
Spreeglut (Institut für Zierpflanzenbau Berlin 1985)[183]	1	1	3	3	4	1	0	1	0	2	1	1	2	3	2	3	0	3	Shrub rose	1985	Institut für Zierpflanzenbau Berlin			1	1	2
Gruß an Breinegg (Bruder Alfons 1925)[124]	0	0	4	4	2	0	0	0	0	0	4	4	4	0	0	4	0	0	Multiflora hybrid	1925	Bruder Alfons	1			1	1
Jacqueline du Pré (Harkness 1988)[136]	2	0	4	2	1	4	2	1	3	4	1	0	2	0	2	2	2	2	Shrub rose	1988	Harkness			1	1	2
Graf Lennart (Meilland 1991)[148]	3	1	2	2	0	3	2	2	4	4	1	2	4	1	2	1	4	4	Tea hybrid	1991	Meilland	2	1	1	2	2
Landora (Rosen Tantau 1970)[160]	1	1	3	2	1	4	3	3	2	4	1	1	1	0	2	0	3	3	Tea hybrid	1970	Tantau	2	1	1	2	2
Duftzauber (Kordes, W. Söhne 1969)[172]	2	1	2	2	2	2	2	0	4	3	1	2	0	1	4	1	2	2	Tea hybrid	1969	Kordes, W. Söhne	2	1	1	2	2
Stadt Baunatal (Schmadlak, Dr. 1977)[113]	0	4	3	1	3	2	2	2	0	3	3	1	1	1	1	0	3	1	Shrub rose	1977	Schmadlak, Dr.			1	1	2
Kardinal (Kordes, W. Söhne 1967)[137]	2	1	0	2	2	1	4	0	4	1	3	2	3	1	4	1	1	2	Tea hybrid	1967	Kordes, W. Söhne	2	1	1	2	2
Lady X (Meilland, M. L. 1965)[149]	0	2	3	2	1	3	1	0	3	2	2	2	3	1	3	1	4	4	Tea hybrid	1965	Meilland	2	1	1	2	2
Enver Pascha (Kiese 1916)[161]	2	1	3	2	2	4	4	4	4	1	2	2	3	0	3	3	0	2	Tea hybrid	1916	Kiese	2	1	1	2	2
Peer Gynt (Kordes, R.; McGredy 1968)[173]	2	2	2	1	0	3	4	2	3	3	1	1	1	0	2	0	3	3	Tea hybrid	1968	Kordes, W. Söhne	2	1	1	2	2
Cora (Schmadlak, Dr. 1994)[102]	4	2	2	2	0	3	3	0	4	3	0	1	2	1	4	1	4	4	Shrub rose	1994	Schmadlak, Dr.			1	1	2
Borsberg (Schmadlak, Dr.)[114]	1	1	3	3	2	3	3	1	1	1	3	2	2	2	3	4	0	0	Shrub rose		Schmadlak, Dr.			1	1	2
Pharaon (Meilland, M. L. 1967)[138]	1	3	1	1	1	3	3	1	3	2	0	2	0	1	2	2	4	2	Tea hybrid	1967	Meilland	2	1	1	2	2
Preziosa (Meilland 1972)[150]	2	2	2	1	1	3	3	4	3	2	2	2	4	1	3	1	3	4	Tea hybrid	1972	Meilland	2	1	1	2	2
Goldenes Prag (GPG Bad Langensalza 1966)[186]	1	2	1	3	0	3	2	1	3	4	0	2	2	0	3	2	2	2	Tea hybrid	1966	GPG Bad Langensalza	2	1	1	2	2
Polarsonne (BKN Strobel 1991)[103]	0	1	4	1	1	4	1	3	4	4	0	4	1	1	3	4	0	0	Rugosa hybrid	1991	BKN Strobel
Dr. Omar Zawawi (Schmadlak, Dr. 1978)[115]	0	3	3	1	1	2	4	2	3	3	2	2	2	1	2	1	4	1	Shrub rose	1978	Schmadlak, Dr.			1	1	2
Hilda Heinemann (Meilland 1971)[151]	1	4	2	3	1	2	3	2	4	2	2	3	2	1	3	2	3	4	Tea hybrid	1971	Meilland	2	1	1	2	2
Kontrast (VEG (S) Baumschulen Dresden 1981)[187]	4	1	2	3	2	3	3	2	4	3	3	2	1	1	2	0	3	3	Tea hybrid	1981	VEG (S) Baumschulen Dresden	2	1	1	2	2
Walter Schmadlak (Schmadlak, Dr. 1977)[104]	1	2	4	0	4	0	3	1	2	2	2	1	1	3	2	3	0	1	Shrub rose	1977	Schmadlak, Dr.			1	1	2
Roter Schmetterling (Vogel, M. 1935)[140]	0	2	1	1	0	4	0	2	1	3	1	2	2	0	3	4	2	1	Lutea hybrid	1935	Vogel, M.	2	1	1		2
Red Queen (Kordes, W. Söhne 1968)[152]	3	2	2	0	2	3	4	1	3	3	2	2	2	0	4	1	1	3	Tea hybrid	1968	Kordes, W. Söhne	2	1	1	2	2
Kabuki (Meilland, M. L. 1968)[164]	2	2	4	0	1	3	3	1	3	4	0	1	1	0	3	2	3	3	Tea hybrid	1968	Meilland	2	1	1	2	2
Dr. F. Debat (Meilland, F. 1948)[176]	2	2	3	2	1	4	4	2	3	1	1	1	3	1	2	0	4	3	Tea hybrid	1948	Meilland	2	1	1	2	2
Dr. Martin Luther Rose (Scholle, E. 2000)[129]	2	3	0	2	2	3	2	2	4	2	1	1	3	0	1	2	2	3	Shrub rose	2000	Scholle, E.			1	1	2
Wildenfels gelb (Dechant 1929)[141]	1	2	2	0	0	4	0	4	3	3	1	0	1	0	2	3	0	3	Lutea hybrid	1929	Dechant	2	1	1		2
Permoser (Institut für Obstbau Dresden Pillnitz 1969)[153]	2	2	3	2	1	3	3	3	2	3	2	1	2	0	4	1	3	3	Tea hybrid	1969	Institut für Obstbau Dresden Pillnitz	2	1	1	2	2
Liebeszauber (Kordes, W. Söhne 1959)[177]	3	3	0	1	3	2	4	0	4	1	4	2	1	1	4	3	0	2	Tea hybrid	1959	Kordes, W. Söhne	2	1	1	2	2
Apart (GPG Bad Langensalza 1975)[189]	2	3	2	2	0	2	4	1	3	2	0	3	1	0	2	0	3	3	Tea hybrid	1975	GPG Bad Langensalza	2	1	1	2	2
König Ludwig-Rose (Rosen Tantau 1994)[1846]	1	3	2	2	0	3	3	2	2	2	3	3	2	1	2	3	1	2	Shrub rose	1994	Tantau			1	1	2
Florenzia (Wänninger, Franz 1996)[1858]	2	0	2	2	3	0	4	3	2	3	3	2	3	2	2	1	1	3	Shrub rose	1996	Wänninger, Franz			1	1	2
Frau Dr. Schricker (Felberg-Leclerc, J. 1927)[1870]	2	1	1	2	1	4	2	2	4	1	0	3	2	2	3	3	3	3	Bengal hybrid	1927	Felberg-Leclerc, J.	2	1	1		2
Georg Arends (Hinner 1910)[1882]	2	3	3	0	1	4	1	4	3	2	2	0	2	2	2	2	3	2	Remontant hybrid	1910	Hinner	2	1	1		2
Delicia (Kordes, W. Söhne 1984)[1894]	1	2	3	2	0	4	2	1	3	4	0	0	0	0	3	1	3	4	Tea hybrid	1984	Kordes, W. Söhne	2	1	1	2	2
Cordula (Kordes, W. Söhne 1972)[1906]	1	1	4	1	2	1	3	2	2	0	3	3	0	1	2	3	0	3	Floribunda rose	1972	Kordes, W. Söhne	2		1	2	2
Roncalli (Noack 1997)[1847]	2	2	2	2	1	2	4	2	2	1	3	2	2	1	1	4	4	4	Shrub rose	1997	Noack			1	1	2
Colbert (Delbard-Chabert 1991)[1859]	2	2	3	2	0	2	3	3	4	2	1	1	2	0	3	0	1	4	Tea hybrid	1991	Delbard	2	1	1	2	2
Felbergs Rosa Druschki (Felberg-Leclerc, J. 1925)[1883]	1	3	1	2	2	4	1	2	2	3	2	0	3	0	4	1	1	2	Remontant hybrid	1925	Felberg-Leclerc, J.	2	1	1		2
Die Spree (Nauke 1907)[1907]	0	2	2	1	0	3	1	4	3	1	1	2	2	2	4	2	3	2	Tea hybrid	1907	Nauke	2	1	1	2	2
Badener Rosentraum (Wänninger, Franz 2003)[1836]	1	0	2	2	1	3	1	1	2	3	3	1	2	2	3	3	0	1	Shrub rose	2003	Wänninger, Franz			1	1	2
Gruß an Heidelberg (Kordes, W. Söhne 1959)[1848]	1	3	4	1	3	3	3	1	2	1	3	0	1	2	3	3	2	3	Repeat-flowering climbing rose	1959	Kordes, W. Söhne			1	1	2
Yankee Doodle (Kordes, W. Söhne 1978)[1860]	2	1	3	0	1	3	3	3	3	4	1	1	3	0	2	0	1	4	Tea hybrid	1978	Kordes, W. Söhne	2	1	1	2	2
Dunkelrote Hermosa (Geissler 1899)[1884]	1	0	1	2	2	4	2	2	1	1	0	2	1	1	3	1	3	2	Bengal hybrid	1899	Geissler	2	1	1		2
Scholles stachellose Floribunda (Scholle, E. um 1980)[1896]	3	3	4	2	1	2	2	2	1	2	2	1	3	1	1	1	1	2	Floribunda rose	1980	Scholle, E.	2		1	2	2
Morgenrot (Wänninger, Franz 2001)[1837]	2	2	4	3	2	3	1	2	2	3	4	1	3	0	1	3	4	3	Shrub rose	2001	Wänninger, Franz			1	1	2
Sahara (Rosen Tantau 1996)[1849]	1	3	3	2	2	3	4	2	3	4	2	0	2	0	1	2	0	2	Shrub rose	1996	Tantau			1	1	2
Velizy (Delbard-Chabert 1973)[1861]	1	2	3	3	1	3	3	2	4	2	1	1	2	0	1	0	1	1	Tea hybrid	1973	Delbard	2	1	1	2	2
Rosa chinensis JACQ. var. chinensis f. mutabilis (CORR.) REHD.[1873]	2	2	2	2	0	4	4	4	2	2	2	2	4	0	2	4	0	2	Chinenses
Andalusien (Kordes, W. Söhne 1977)[1897]	1	1	3	1	1	1	3	3	2	1	2	2	1	1	2	3	3	2	Floribunda rose	1977	Kordes, W. Söhne	2		1	2	2
Armada (Harkness 1988)[1838]	1	2	2	3	2	1	1	1	3	1	1	3	3	1	2	3	4	1	Shrub rose	1988	Harkness			1	1	2
Graham Thomas (Austin, David 1983)[1862]	1	4	1	2	1	4	3	2	1	3	1	2	3	2	1	1	4	3	Shrub to climbing rose	1983	David Austin
Heinrich Münch (Hinner 1911)[1886]	1	2	2	0	0	4	1	3	3	1	1	1	2	1	3	3	1	3	Remontant hybrid	1911	Hinner	2	1	1		2
Royal Show (Meilland 1983)[1839]	1	1	2	3	2	3	1	0	2	1	2	2	2	2	3	1	3	3	Shrub rose	1983	Meilland			1	1	2
Mme. Laurette Messimy (Guillot 1888)[1875]	0	2	2	2	0	4	2	2	4	2	2	2	0	0	2	1	4	2	Bengal hybrid	1888	Guillot	2	1	1		2
Horace Vernet (Guillot 1866)[1887]	1	1	1	1	1	3	2	2	1	1	2	2	2	2	3	2	1	2	Remontant hybrid	1866	Guillot	2	1	1		2
John Franklin (Svejda 1980)[1840]	0	0	4	0	2	1	0	2	0	3	0	2	1	3	1	2	1	0	Shrub rose	1980	Svejda			1	1	2
Sorbet Framboise (Delbard 1994)[1852]	1	1	4	2	2	2	2	0	2	3	3	3	2	1	2	2	1	2	Shrub rose	1994	Delbard			1	1	2
Pink Meidiland (Meilland 1984)[1864]	1	2	2	2	2	1	3	3	1	2	4	2	2	1	3	3	1	1	Ground cover to small shrub roses	1984	Meilland	1			1	1
Herzogin Friederike (Noack 2002)[1888]	1	3	2	2	3	2	2	0	0	2	2	3	4	1	2	3	2	1	Shrub rose	2002	Noack			1	1	2
Diana (Rosen Tantau 1977)[1900]	0	1	2	3	1	4	3	1	3	4	1	1	3	1	0	1	3	4	Floribunda rose	1977	Tantau	2		1	2	2
Lapponia (Rosen Tantau 1978)[1912]	2	2	3	1	1	2	2	1	3	1	3	0	1	0	2	3	1	3	Floribunda rose	1978	Tantau	2		1	2	2
Ammerland (Noack 1986)[1829]	0	2	2	2	1	4	3	4	4	3	0	1	1	0	1	2	1	2	Shrub rose	1986	Noack			1	1	2
Rétro (Meilland 1980)[1865]	1	3	2	4	1	0	2	1	2	0	3	2	2	1	2	3	3	2	Shrub rose	1980	Meilland			1	1	2
Astrid Lindgren (Poulsen 1989)[1889]	1	1	2	2	2	3	3	0	2	2	3	1	0	1	3	2	0	2	Shrub rose	1989	Poulsen			1	1	2
Linderhof (Kordes, W. Söhne 1999)[1830]	1	2	2	3	1	1	3	1	0	1	3	3	2	2	1	4	0	1	Shrub rose	1999	Kordes, W. Söhne			1	1	2
Godewind (Kordes, W. Söhne 1992)[1842]	0	2	4	3	2	1	0	0	1	1	1	2	2	1	0	3	3	2	Shrub rose	1992	Kordes, W. Söhne			1	1	2
Chartreuse de Parme (Delbard 1996)[1854]	3	3	1	1	1	3	3	0	3	3	1	2	1	0	4	1	2	1	Shrub rose	1996	Delbard			1	1	2
Dométile Bécar (unbekannt vor 1883)[1878]	2	1	4	0	1	4	1	3	3	1	1	0	2	2	1	4	2	0	Centifolia	1883
Hermann Löns (Rosen Tantau 1931)[1890]	3	2	1	1	2	1	3	2	2	1	1	2	3	1	3	2	2	1	Remontant hybrid	1931	Tantau	2	1	1		2
Prestige (Kordes, W. Söhne 1957)[1843]	3	1	1	2	2	3	1	1	2	2	2	1	2	2	4	2	0	2	Shrub rose	1957	Kordes, W. Söhne			1	1	2
Bayreuth (Kordes, W. Söhne 1965)[1855]	2	4	4	1	2	2	4	4	1	2	3	2	3	1	3	2	2	2	Shrub rose	1965	Kordes, W. Söhne			1	1	2
Molde (Rosen Tantau 1964)[1867]	0	1	4	1	3	0	2	0	4	0	3	2	3	2	2	3	3	2	Floribunda rose	1964	Tantau	2		1	2	2
Hofgärtner Kalb (Felberg-Leclerc, J. 1913)[1879]	1	2	2	1	0	4	0	4	3	0	1	1	2	1	4	3	1	1	Bengal hybrid	1913	Felberg-Leclerc, J.	2	1	1		2
Golddorf Seppenrade (Scholle, E. 1969)[1891]	2	1	3	2	1	2	3	2	2	3	2	2	4	0	2	3	4	4	Shrub rose	1969	Scholle, E.			1	1	2
Sommerlachen (GPG Bad Langensalza 1972)[1903]	3	1	3	3	2	1	1	2	1	3	3	2	3	1	2	1	1	3	Floribunda rose	1972	GPG Bad Langensalza	2		1	2	2
Crimson Meidiland (Meilland 1996)[1832]	1	4	3	0	2	1	3	1	3	1	2	1	1	1	2	3	4	2	Dwarf shrub rose	1996	Meilland
Benvenuto (Meilland 1967)[1844]	0	0	3	1	4	2	1	1	2	2	2	2	2	2	2	2	3	2	Shrub rose	1967	Meilland			1	1	2
Martha (Wänninger, Franz 1994)[1856]	0	0	2	4	2	0	0	0	0	2	4	2	4	2	0	4	0	2	Shrub rose	1994	Wänninger, Franz			1	1	2
Yesterday (Harkness 1974)[1868]	0	2	4	4	4	0	2	4	0	0	4	2	4	2	0	4	0	0	Floribunda rose	1974	Harkness	2		1	2	2
Unermüdliche (Lambert, P. 1904)[1880]	0	0	2	2	2	2	0	2	4	2	0	2	2	0	2	2	2	2	Bengal hybrid	1904	Lambert	2	1	1		2
Altenstadt (Wänninger, Franz 1986)[1857]	1	2	4	2	3	0	1	1	1	0	3	2	3	1	2	1	0	1	Shrub rose	1986	Wänninger, Franz			1	1	2
Comtesse du Cayla (Guillot, P. 1902)[1869]	2	2	0	0	0	4	2	4	4	2	2	4	0	0	0	4	4	4	Bengal rose	1902	Guillot
Kaiser Wilhelm I. (Ruschpler 1878)[1881]	2	2	2	3	2	4	1	1	0	1	1	2	2	1	3	2	3	1	Remontant hybrid	1878	Ruschpler	2	1	1		2
Königin Victoria von Schweden (Ries; Teschendorff 1918)[1893]	1	1	3	2	1	4	3	3	2	3	1	1	3	1	2	2	1	3	Tea hybrid	1918	Teschendorff	2	1	1	2	2
Céline Delbard (Delbard-Chabert 1986)[1905]	1	3	3	1	2	1	3	1	3	1	2	1	2	1	3	2	4	1	Floribunda rose	1986	Delbard	2		1	2	2
Apricot Nectar (Boerner; Jackson & Perkins 1965)[1917]	3	2	2	1	1	4	3	1	2	3	1	2	0	1	3	1	2	3	Floribunda rose	1965	Jackson & Perkins	2		1	2	2
Senteur Royale (Rosen Tantau 2004)[1930]	0	2	2	2	0	1	3	1	4	1	3	2	3	3	2	1	2	4	Tea hybrid	2004	Tantau	2	1	1	2	2
Acapella (Rosen Tantau 1994)[1942]	2	1	1	2	2	2	3	3	4	4	3	0	3	1	4	0	2	4	Tea hybrid	1994	Tantau	2	1	1	2	2
Téléthon (Delbard 2004)[1954]	2	4	3	2	1	3	3	0	3	3	3	1	2	2	4	3	2	2	Shrub rose	2004	Delbard			1	1	2
Fantan (Meilland, F. 1959)[1966]	2	2	2	4	0	3	3	1	2	2	1	0	4	2	2	0	4	2	Tea hybrid	1959	Meilland	2	1	1	2	2
Sunbright (Warriner; Jackson & Perkins 1984)[1978]	1	0	3	2	1	3	3	2	2	4	0	0	3	0	3	1	1	3	Tea hybrid	1984	Jackson & Perkins	2	1	1	2	2
Mainzer Fastnacht (Rosen Tantau 1964)[1990]	0	0	0	2	1	4	3	1	3	2	1	3	2	2	4	1	4	4	Tea hybrid	1964	Tantau	2	1	1	2	2
The Generous Gardener (Austin, David 2002)[2002]	1	1	1	3	1	1	2	0	3	2	2	3	2	2	2	1	2	3	Climbing rose	2002	David Austin
Aquarell (Rosen Tantau 2006)[1943]	0	2	1	2	0	2	3	1	3	2	3	1	1	1	1	2	3	2	Tea hybrid	2006	Tantau	2	1	1	2	2
Nieborgs Morgenstern (Nieborg)[1955]	1	3	3	2	1	1	2	2	3	1	0	3	3	2	2	3	4	2	Tea hybrid		Nieborg	2	1	1	2	2
Konfetti (Rosen Tantau 1965)[1967]	1	3	2	1	1	3	4	2	3	2	1	2	3	0	2	1	1	4	Tea hybrid	1965	Tantau	2	1	1	2	2
Flamingo (Kordes, W. Söhne 1979)[1979]	2	2	2	0	0	4	3	0	2	3	0	1	3	0	1	0	3	3	Tea hybrid	1979	Kordes, W. Söhne	2	1	1	2	2
Interview (Meilland 1968)[1991]	2	1	2	3	2	2	2	2	3	1	1	2	3	1	3	0	3	3	Tea hybrid	1968	Meilland	2	1	1	2	2
Glamis Castle (Austin, David 1992)[2003]	0	3	2	3	1	3	2	2	2	2	0	2	4	2	0	1	4	2	Floribunda rose	1992	David Austin	2		1	2	2
Kordes' Jubilee (Kordes, W. Söhne 2012)[1944]	1	3	4	2	2	3	4	3	2	3	0	1	2	1	1	1	0	4	Tea hybrid	2012	Kordes, W. Söhne	2	1	1	2	2
Golden Celebration (Austin, David 1992)[2004]	1	2	2	2	1	4	4	1	2	3	2	2	3	1	1	2	2	2	Shrub rose	1992	David Austin			1	1	2
Grisbi (Meilland, F. 1956)[1969]	2	3	2	1	0	4	3	3	3	4	2	0	3	0	2	0	1	4	Tea hybrid	1956	Meilland	2	1	1	2	2
Blue River (Kordes, W. Söhne 1984)[1981]	1	1	1	2	1	2	2	0	4	3	1	3	3	0	3	2	2	4	Tea hybrid	1984	Kordes, W. Söhne	2	1	1	2	2
Dioressence (Delbard 1984)[1934]	1	2	3	1	0	2	3	1	4	1	2	3	2	1	4	2	3	3	Floribunda rose	1984	Delbard	2		1	2	2
Philippe Noiret (Meilland 1999)[1946]	2	3	3	3	1	2	3	1	3	4	1	0	3	0	2	1	3	3	Tea hybrid	1999	Meilland	2	1	1	2	2
Rosa x centifolia L. var. muscosa (MILL.) SER. 'Muscosa'[1958]	2	2	4	0	0	4	0	4	3	2	0	0	2	2	0	4	0	0	Centifolia muscosa			2			3	2
Bronze Masterpiece (Boerner; Jackson & Perkins 1960)[1970]	2	3	3	0	1	3	3	3	1	4	1	0	2	1	4	1	4	3	Tea hybrid	1960	Jackson & Perkins	2	1	1	2	2
Canary (Rosen Tantau 1976)[1982]	2	1	3	2	0	3	3	2	3	3	1	1	0	0	1	0	4	2	Tea hybrid	1976	Tantau	2	1	1	2	2
Spirit of Freedom (Austin, David 2002)[2006]	1	1	1	2	2	3	3	1	3	1	1	1	4	1	2	3	4	3	Repeat-flowering climbing rose	2002	David Austin			1	1	2
Red Intuition (Delbard 2004)[1947]	2	1	3	1	3	1	3	3	3	3	1	2	3	0	2	2	1	3	Tea hybrid	2004	Delbard	2	1	1	2	2
Porta Nigra (Meilland 1992)[1959]	2	2	2	2	0	3	3	1	4	3	2	1	2	1	2	2	0	4	Tea hybrid	1992	Meilland	2	1	1	2	2
Zolotaâ osen' (Klimenko, V. N. 1955)[1971]	2	2	3	3	2	3	4	2	2	3	1	2	3	1	1	1	3	3	Tea hybrid	1955	Klimenko	2	1	1	2	2
Julie (Kordes, W. Söhne 1970)[1983]	2	1	2	3	2	2	3	0	4	1	2	0	0	0	3	1	1	3	Tea hybrid	1970	Kordes, W. Söhne	2	1	1	2	2
England's Rose (Austin, David 2000)[2007]	0	2	1	3	0	3	3	1	3	2	1	2	4	1	1	1	4	2	Shrub rose	2000	David Austin			1	1	2
Grand Nord (Delbard 1974)[1936]	0	2	2	3	0	4	4	3	4	3	0	2	0	1	2	2	3	2	Tea hybrid	1974	Delbard	2	1	1	2	2
Raoul Follereau (Delbard 2005)[1948]	2	3	4	4	1	2	3	1	2	2	2	2	4	1	3	1	1	2	Floribunda rose	2005	Delbard	2		1	2	2
Cherry Brandy (Rosen Tantau 1965)[1960]	2	2	2	3	1	2	3	0	4	3	3	1	1	1	3	0	3	2	Tea hybrid	1965	Tantau	2	1	1	2	2
Angelique (Kordes, W. Söhne 1980)[1984]	1	3	1	0	1	2	3	0	1	2	2	1	2	1	3	0	2	3	Tea hybrid	1980	Kordes, W. Söhne	2	1	1	2	2
Heritage (Austin, David 1984)[2008]	1	1	2	2	0	2	3	1	4	2	1	1	3	0	2	0	4	3	Shrub rose	1984	David Austin			1	1	2
Friedrich Chrysander (Weihrauch 2007)[1925]	0	2	2	2	0	3	2	2	2	2	2	2	1	0	1	3	2	3	Shrub rose	2007	Weihrauch			1	1	2
Vierlandenperle (Janßen, J. 2011)[1937]	0	2	2	1	1	3	3	1	2	2	3	1	3	1	1	2	4	3	Shrub rose	2011	Janßen, J.			1	1	2
La Nina (Meilland 2004)[1949]	0	3	3	3	2	1	2	1	3	0	1	0	2	1	3	3	1	1	Tea hybrid	2004	Meilland	2	1	1	2	2
Blumenschmidts Elfenkönigin (Weigand; J. C. Schmidt 1939)[1973]	2	1	3	3	1	4	3	4	2	4	0	0	2	1	3	2	3	3	Tea hybrid	1939	Weigand	2	1	1	2	2
Susan Hampshire (Paolino; Meilland 1972)[1985]	2	2	3	3	2	4	4	2	4	2	1	1	1	0	3	1	2	4	Tea hybrid	1972	Meilland	2	1	1	2	2
Chantal Mérieux (Guillot-Massad 1999)[1926]	1	1	2	3	2	3	1	0	4	2	1	1	1	2	2	2	3	2	Shrub rose	1999	Guillot-Massad			1	1	2
Harald Wohlfahrt (Delbard 2008)[1938]	3	2	3	2	1	1	1	1	4	1	2	1	1	1	3	0	3	3	Shrub rose	2008	Delbard			1	1	2
Tendresse (Delbard 1980)[1950]	1	3	3	4	0	3	3	2	2	2	1	1	3	0	2	1	3	0	Tea hybrid	1980	Delbard	2	1	1	2	2
Golestan (Meilland, M. L. 1975)[1962]	1	3	3	3	1	1	3	0	2	2	3	3	1	1	3	2	2	4	Tea hybrid	1975	Meilland	2	1	1	2	2
Ena Harkness (Norman; Harkness 1946)[1974]	0	1	1	2	0	3	3	0	2	0	0	2	1	1	3	3	1	3	Tea hybrid	1946	Harkness	2	1	1	2	2
Sommerliebe (Pörschmann um 1975)[1986]	2	4	1	1	2	1	3	1	2	0	2	3	1	2	4	3	1	4	Tea hybrid	1975	Pörschmann	2	1	1	2	2
Mary Rose (Austin, David 1983)[2010]	1	1	2	4	0	2	1	1	4	1	1	2	2	2	2	2	4	1	Shrub rose	1983	David Austin			1	1	2
Penelope (Wänninger, Franz)[1927]	1	2	2	3	0	3	2	1	2	4	1	1	1	0	3	2	2	2	Shrub rose		Wänninger, Franz			1	1	2
Comtesse de Ségur (Delbard vor 1992)[1939]	3	3	2	3	2	2	3	0	3	2	2	1	1	1	2	4	1	2	Tea hybrid	1992	Delbard	2	1	1	2	2
Reichspräsident von Hindenburg (Lambert, P. 1933)[1951]	2	4	2	0	0	3	0	3	3	3	1	2	2	2	3	3	3	3	Tea hybrid	1933	Lambert	2	1	1	2	2
Wiener Charme (Kordes, W. Söhne 1963)[1963]	2	2	2	2	0	4	2	4	4	4	1	0	2	1	3	1	1	2	Tea hybrid	1963	Kordes, W. Söhne	2	1	1	2	2
Lady Rose (Kordes, W. Söhne 1979)[1987]	2	3	1	2	0	2	2	1	3	3	2	1	3	2	2	0	1	3	Tea hybrid	1979	Kordes, W. Söhne	2	1	1	2	2
Schöne Erfurterin (Janßen, J. 2012)[1940]	0	2	0	1	1	3	3	1	1	3	1	1	1	1	2	3	3	3	Shrub rose	2012	Janßen, J.			1	1	2
Gräfin Bettina (Delbard 2007)[1952]	3	2	1	3	0	2	1	1	4	3	2	3	2	1	2	1	2	4	Tea hybrid	2007	Delbard	2	1	1	2	2
King's Ransom (Morey; Jackson & Perkins 1961)[1964]	1	0	3	1	2	4	3	2	3	4	0	1	1	0	3	0	3	4	Tea hybrid	1961	Jackson & Perkins	2	1	1	2	2
Silver Star (Kordes, W. Söhne 1966)[1988]	1	1	2	2	0	4	2	1	2	1	1	2	2	1	4	1	3	4	Tea hybrid	1966	Kordes, W. Söhne	2	1	1	2	2
Abraham Darby (Austin, David 1985)[2000]	1	1	2	2	1	4	3	2	4	3	2	1	3	1	1	2	4	3	Shrub rose	1985	David Austin			1	1	2
My Girl (Rosen Tantau 2008)[1929]	2	3	2	0	2	4	3	1	3	4	1	0	2	0	3	2	1	2	Tea hybrid	2008	Tantau	2	1	1	2	2
La Rose du Petit Prince (Delbard 1999)[1941]	2	4	2	2	1	1	0	0	4	1	0	2	2	1	2	2	4	3	Shrub rose	1999	Delbard			1	1	2
Jardins de Villandry (Delbard 1995)[1953]	1	2	3	3	2	3	3	3	4	3	0	0	2	1	3	1	3	3	Tea hybrid	1995	Delbard	2	1	1	2	2
Duftzauber '84 (Kordes, W. Söhne 1984)[1965]	1	2	3	2	0	3	2	0	4	4	1	2	0	0	3	1	2	3	Tea hybrid	1984	Kordes, W. Söhne	2	1	1	2	2
Mme. L. Dieudonnè (Meilland, F. 1949)[1989]	1	1	4	4	1	2	4	2	3	4	2	2	1	1	2	1	4	4	Tea hybrid	1949	Meilland	2	1	1	2	2
St. Swithun (Austin, David 1993)[2001]	0	1	2	3	0	1	2	1	3	1	0	2	2	1	2	3	4	2	Shrub rose	1993	David Austin			1	1	2
Sultane (Meilland, F. 1946)[2038]	3	2	1	3	1	4	4	0	3	3	3	2	2	0	1	1	2	3	Tea hybrid	1946	Meilland	2	1	1	2	2
Golden Medaillon (Kordes, W. Söhne 1991)[2050]	2	2	2	0	3	4	3	1	4	4	1	0	2	0	3	1	1	3	Tea hybrid	1991	Kordes, W. Söhne	2	1	1	2	2
Herz As (Rosen Tantau 1963)[2062]	2	2	0	3	2	3	4	0	2	3	1	0	1	2	4	0	3	2	Tea hybrid	1963	Tantau	2	1	1	2	2
Bayerngold (Rosen Tantau 1990)[2074]	3	1	3	2	2	2	4	3	4	3	2	0	2	0	3	2	1	3	Floribunda rose	1990	Tantau	2		1	2	2
Papillon Rose (Lens, L. 1956)[2086]	1	1	3	3	1	3	3	3	2	3	0	0	4	0	2	2	2	2	Floribunda rose	1956	Lens	2		1	2	2
Olivia (Rosen Tantau 1992)[2039]	2	2	2	1	1	2	2	0	4	3	2	0	1	1	3	1	2	4	Tea hybrid	1992	Tantau	2	1	1	2	2
Eva Simone (Michler, K. H. 1992)[2051]	2	2	3	1	2	4	2	2	4	3	1	1	4	2	2	3	3	3	Floribunda rose	1992	Michler, K. H.	2		1	2	2
?atyr-Dag (Klimenko, Z. K. 2004)[2063]	1	3	1	2	0	2	3	0	4	3	1	2	2	1	3	0	3	4	Tea hybrid	2004	Klimenko	2	1	1	2	2
Gypsy Moth (Rosen Tantau 1968)[2075]	4	1	2	1	1	2	4	0	3	2	1	2	3	0	2	2	3	2	Floribunda rose	1968	Tantau	2		1	2	2
Bordure Nacrée (Delbard 1975)[2087]	2	3	3	2	4	2	1	1	2	1	2	2	4	1	2	2	4	2	Floribunda rose	1975	Delbard	2		1	2	2
Bellevue (Poulsen, D. T. 1977)[2040]	2	1	3	1	1	3	2	1	4	3	2	1	2	0	2	1	3	4	Tea hybrid	1977	Poulsen	2	1	1	2	2
Love Story (Rosen Tantau 1972)[2052]	2	1	1	1	2	2	3	0	3	1	1	0	3	1	4	0	3	4	Tea hybrid	1972	Tantau	2	1	1	2	2
Radar (Meilland, F. 1953)[2064]	1	3	1	2	2	3	1	0	3	2	2	1	2	1	4	1	4	4	Tea hybrid	1953	Meilland	2	1	1	2	2
Domstadt Fulda (Kordes, W. Söhne 1994)[2076]	0	1	2	4	2	1	2	1	2	0	2	3	2	1	2	2	1	3	Floribunda rose	1994	Kordes, W. Söhne	2		1	2	2
Sommerfreude (Vonholdt 1952)[2088]	1	1	1	0	2	2	2	2	2	1	1	2	3	3	3	1	0	3	Floribunda rose	1952	Vonholdt	2		1	2	2
Träumerei (Kordes, W. Söhne 1974)[2100]	3	3	2	2	0	2	3	1	3	3	1	1	2	1	3	0	2	2	Floribunda rose	1974	Kordes, W. Söhne	2		1	2	2
Wienerwald (Kordes, W. Söhne 1974)[2053]	1	2	2	1	1	2	3	2	3	3	0	1	3	0	1	1	4	4	Tea hybrid	1974	Kordes, W. Söhne	2	1	1	2	2
Henkell Royal (Kordes, W. Söhne 1964)[2065]	1	2	1	1	2	3	4	0	3	2	3	2	1	1	4	3	3	3	Tea hybrid	1964	Kordes, W. Söhne	2	1	1	2	2
Mme. Paule Massad (Guillot-Massad 1997)[2077]	0	1	2	3	0	4	2	1	3	4	1	3	1	1	2	2	2	4	Shrub rose	1997	Guillot-Massad			1	1	2
Président Seize (Delbard-Chabert 1958)[2089]	3	3	2	2	1	1	3	1	2	0	2	2	2	1	1	2	4	3	Floribunda rose	1958	Delbard	2		1	2	2
Markgräfin Wilhelmine (Rosen Tantau 1995)[2042]	2	2	3	2	0	2	2	0	2	1	4	1	2	1	2	4	4	3	Floribunda rose	1995	Tantau	2		1	2	2
Goldschatz (Rosen Tantau 1996)[2054]	2	1	4	2	0	3	2	4	2	4	2	0	0	0	1	0	3	3	Floribunda rose	1996	Tantau	2		1	2	2
Rosemary Harkness (Harkness 1985)[2066]	3	3	4	1	0	2	4	3	2	3	1	1	3	0	0	1	2	3	Tea hybrid	1985	Harkness	2	1	1	2	2
Samara (Noack 1989)[2078]	1	2	1	1	1	4	3	1	3	4	1	2	1	0	2	1	4	3	Tea hybrid	1989	Noack	2	1	1	2	2
Dan Poncet (Guillot-Massad 1999)[2031]	0	2	2	3	3	3	4	2	2	2	2	2	3	2	3	1	3	2	Tea hybrid	1999	Guillot-Massad	2	1	1	2	2
Schwarze Madonna (Kordes, W. Söhne 1992)[2043]	2	1	3	2	1	3	4	1	3	1	2	1	1	0	4	1	3	4	Tea hybrid	1992	Kordes, W. Söhne	2	1	1	2	2
Pimlico (Meilland 1980)[2055]	2	2	3	1	2	1	3	2	2	1	2	1	1	2	3	4	3	3	Floribunda rose	1980	Meilland	2		1	2	2
Tivoli (Olesen; Poulsen 1994)[2067]	2	2	3	4	1	3	4	0	4	4	1	1	1	0	4	1	2	2	Tea hybrid	1994	Poulsen	2	1	1	2	2
Youki San (Meilland, Alain 1965)[2020]	1	2	2	2	0	4	3	4	3	2	2	1	3	0	2	1	1	2	Tea hybrid	1965	Meilland	2	1	1	2	2
Doris (Kordes, W. Söhne 1993)[2032]	1	2	3	2	1	3	3	1	2	3	0	1	1	1	3	1	1	3	Tea hybrid	1993	Kordes, W. Söhne	2	1	1	2	2
Kleopatra (Kordes, W. Söhne 1994)[2044]	2	2	3	1	1	3	2	0	2	4	0	2	2	0	1	0	4	3	Tea hybrid	1994	Kordes, W. Söhne	2	1	1	2	2
Imperator (Meilland 1971)[2056]	3	2	3	3	2	3	3	1	4	2	0	1	0	1	2	1	1	3	Floribunda rose	1971	Meilland	2		1	2	2
Berolina (Kordes, W. Söhne 1984)[2068]	3	1	2	2	0	4	2	2	4	3	0	1	2	0	4	1	3	2	Tea hybrid	1984	Kordes, W. Söhne	2	1	1	2	2
Piccolo (Rosen Tantau 1984)[2080]	2	2	2	4	1	1	3	0	3	1	1	2	1	1	1	3	1	2	Floribunda rose	1984	Tantau	2		1	2	2
Schneeweißchen (Rosen Tantau 1977)[2021]	2	2	3	2	1	4	3	4	3	3	2	2	3	1	3	0	3	4	Tea hybrid	1977	Tantau	2	1	1	2	2
Herzog von Windsor (Rosen Tantau 1969)[2033]	1	1	2	3	1	2	2	3	3	3	1	2	2	1	3	1	4	3	Tea hybrid	1969	Tantau	2	1	1	2	2
Anthony Meilland (Meilland 1990)[2045]	2	2	2	3	2	2	3	2	3	3	1	1	2	0	2	1	2	3	Floribunda rose	1990	Meilland	2		1	2	2
Loreley '82 (Noack 1982)[2057]	3	0	2	1	1	3	2	2	4	4	1	0	1	1	3	1	2	4	Tea hybrid	1982	Noack	2	1	1	2	2
Ricarda (Noack 1989)[2069]	2	2	3	0	3	1	2	1	2	2	2	2	2	0	3	2	1	3	Floribunda rose	1989	Noack	2		1	2	2
Goldbeet (Noack 1974)[2081]	1	2	3	1	0	1	3	4	1	3	3	0	1	0	2	0	1	2	Floribunda rose	1974	Noack	2		1	2	2
Pasadena (Kordes, W. Söhne 1980)[2022]	2	1	2	3	1	3	4	0	2	4	1	1	3	0	3	1	1	3	Tea hybrid	1980	Kordes, W. Söhne	2	1	1	2	2
Topsi (Rosen Tantau 1971)[2034]	2	3	3	1	2	1	3	0	4	1	3	1	2	0	1	1	4	3	Floribunda rose	1971	Tantau	2		1	2	2
Tournament of Roses (Warriner; Jackson & Perkins 1988)[2046]	3	1	1	4	0	4	2	0	3	1	2	2	3	0	3	2	3	2	Floribunda rose	1988	Jackson & Perkins	2		1	2	2
Satellit (Delbard 1996)[2058]	3	3	1	2	3	2	4	0	4	3	1	1	2	1	2	0	1	4	Tea hybrid	1996	Delbard	2	1	1	2	2
Marquise Spinola (Guillot-Massad 1996)[2070]	1	0	3	3	1	3	3	1	3	3	0	3	1	1	4	1	0	3	Tea hybrid	1996	Guillot-Massad	2	1	1	2	2
Maurice Chevalier (Delbard-Chabert 1959)[2082]	1	2	2	1	1	2	2	0	3	2	0	0	0	1	4	1	4	4	Tea hybrid	1959	Delbard	2	1	1	2	2
Feuermeer (Kordes, W. Söhne 1954)[2094]	2	2	2	2	2	1	3	1	1	1	3	0	1	2	4	4	0	3	Floribunda rose	1954	Kordes, W. Söhne	2		1	2	2
White Jewel (Boerner; Jackson & Perkins 1957)[2023]	1	2	3	2	1	4	3	2	1	3	2	3	2	0	2	2	1	2	Floribunda rose	1957	Jackson & Perkins	2		1	2	2
Stereo (Lens; Spek 1972)[2047]	2	3	4	1	2	2	2	1	2	0	2	3	0	0	2	2	3	2	Floribunda rose	1972	Lens	2		1	2	2
Ashram (Rosen Tantau 1998)[2059]	1	1	2	1	2	4	1	1	4	3	1	1	1	0	0	0	1	3	Tea hybrid	1998	Tantau	2	1	1	2	2
Coppélia 76 (Meilland 1976)[2071]	0	1	3	3	2	3	1	1	2	0	2	0	3	1	3	3	4	2	Floribunda rose	1976	Meilland	2		1	2	2
Café (Kordes, W. Söhne 1956)[2083]	2	1	2	2	2	3	2	2	0	3	4	3	4	1	4	1	2	3	Floribunda rose	1956	Kordes, W. Söhne	2		1	2	2
Fashionette (Boerner; Jackson & Perkins 1958)[2095]	2	3	2	1	1	1	4	3	2	3	1	1	2	0	2	3	0	2	Floribunda rose	1958	Jackson & Perkins	2		1	2	2
Margaret Merril (Harkness 1978)[2024]	0	2	2	3	0	4	3	2	2	3	1	1	2	0	2	2	2	3	Floribunda rose	1978	Harkness	2		1	2	2
Koralle (Harkness 1991)[2048]	1	4	3	1	2	2	3	0	4	3	2	1	2	0	2	4	2	2	Floribunda rose	1991	Harkness	2		1	2	2
Toulouse Lautrec (Meilland, Alain 1992)[2060]	3	0	2	1	2	4	3	3	3	4	1	1	2	0	2	0	1	2	Tea hybrid	1992	Meilland	2	1	1	2	2
Versigny (Guillot-Massad 1998)[2072]	1	1	0	3	2	3	3	0	2	4	1	2	2	3	1	1	3	2	Tea hybrid	1998	Guillot-Massad	2	1	1	2	2
Traviata (Meilland, Alain 1962)[2037]	1	2	1	1	1	3	2	1	3	1	2	1	1	0	3	1	4	3	Tea hybrid	1962	Meilland	2	1	1	2	2
Tamango (Meilland, M. L. 1967)[2049]	0	1	2	2	1	2	2	1	3	0	3	1	2	1	4	2	3	3	Floribunda rose	1967	Meilland	2		1	2	2
Freude (Kordes, W. Söhne 1975)[2061]	3	2	2	0	1	2	3	0	4	3	1	1	2	0	3	1	3	4	Tea hybrid	1975	Kordes, W. Söhne	2	1	1	2	2
Die Welt (Kordes, W. Söhne 1976)[2073]	4	2	2	2	0	3	3	0	4	3	0	1	2	1	4	1	4	4	Tea hybrid	1976	Kordes, W. Söhne	2	1	1	2	2
Barbara Hauenstein (Poulsen 1957)[2085]	1	0	1	2	1	2	3	1	3	2	1	2	3	0	3	1	4	2	Tea hybrid	1957	Poulsen	2	1	1	2	2
Catharina Klein (Berger, V. 1930)[2134]	1	1	1	1	1	4	1	2	3	2	1	1	2	1	3	1	3	2	Tea hybrid	1930	Berger, V.	2	1	1	2	2
Esther (Kordes, W. Söhne 1997)[2146]	0	3	4	1	0	3	1	4	3	1	1	1	3	2	4	3	2	3	Tea hybrid	1997	Kordes, W. Söhne	2	1	1	2	2
Fliegerheld Öhring (Kiese 1919)[2158]	1	4	4	1	0	3	4	4	3	3	1	0	1	0	3	0	3	4	Tea hybrid	1919	Kiese	2	1	1	2	2
Mme. Zoetmans (Marest 1830)[2170]	1	2	4	0	0	4	1	4	2	2	0	0	3	2	0	4	0	0	Damask rose	1830	Marest	2	4	3	3	2
Friedrichsruh (Türke 1907)[2194]	3	0	1	1	3	4	4	0	3	3	0	1	0	1	3	3	1	3	Tea hybrid	1907	Türke	2	1	1	2	2
La Ville de Bruxelles (Vibert 1849)[2135]	2	1	4	0	0	4	1	4	2	2	0	0	3	2	0	4	0	0	Damask rose	1849	Vibert	2	4	3	3	2
Papa Lambert (Lambert, P. 1899)[2171]	1	2	2	2	1	4	2	1	4	2	0	2	2	1	3	2	3	3	Tea hybrid	1899	Lambert	2	1	1	2	2
Julius Gofferjé (Schmidt, J. C. 1929)[2183]	1	1	3	2	0	4	1	4	3	2	0	1	2	1	3	2	2	2	Tea hybrid	1929	Schmidt, J. C.	2	1	1	2	2
Rübezahl (Krüger, Dr. 1917)[2148]	1	3	1	2	0	3	3	2	2	2	0	3	2	4	4	3	4	2	Tea hybrid	1917	Krüger, Dr.	2	1	1	2	2
Diablotin (Delbard-Chabert 1961)[2160]	1	1	2	2	2	2	3	1	3	1	1	3	1	0	2	3	1	3	Floribunda rose	1961	Delbard	2		1	2	2
Heinz Erhardt (Kordes, W. Söhne 1962)[2172]	0	4	3	1	1	2	1	1	2	1	1	3	1	1	2	3	1	3	Floribunda rose	1962	Kordes, W. Söhne	2		1	2	2
Rosenwunder (Kordes, W. Söhne 1934)[2125]	1	1	3	2	2	3	2	1	3	2	1	2	1	3	4	3	4	2	Rubiginosa hybrid	1934	Kordes, W. Söhne		2	1	3	2
Polka (Meilland, M. L. 1959)[2149]	0	1	2	2	2	2	3	1	2	2	1	1	2	2	3	2	1	0	Floribunda rose	1959	Meilland	2		1	2	2
Mme. Kriloff (Meilland, F. 1944)[2173]	0	2	2	2	1	3	2	1	3	2	0	1	3	0	2	2	3	3	Tea hybrid	1944	Meilland	2	1	1	2	2
Bob Hope (Kordes, W. Söhne 1966)[2185]	1	2	2	1	1	3	3	1	3	3	1	2	2	1	4	1	3	3	Tea hybrid	1966	Kordes, W. Söhne	2	1	1	2	2
Rostock (Kordes, W. Söhne 1937)[2114]	2	0	1	2	2	3	4	2	2	3	1	1	1	1	3	2	3	2	Polyantha hybrid	1937	Kordes, W. Söhne			1		2
Copenhagen (Poulsen, N. D. 1964)[2126]	1	2	2	3	0	2	3	2	2	2	1	1	1	1	2	3	0	3	Climbing tea hybrid	1964	Poulsen	2		1		2
Fritz Höger (Kordes, W. Söhne 1934)[2150]	1	2	0	3	2	3	1	1	3	2	0	2	2	2	3	1	3	3	Tea hybrid	1934	Kordes, W. Söhne	2	1	1	2	2
Karl Herbst (Kordes, W. Söhne 1950)[2162]	3	1	3	2	2	3	4	1	3	2	1	0	1	0	4	2	3	3	Tea hybrid	1950	Kordes, W. Söhne	2	1	1	2	2
Liebesbote (Weigand 1935)[2127]	1	1	0	3	1	2	2	0	3	4	0	2	1	2	3	3	4	3	Tea hybrid	1935	Weigand	2	1	1	2	2
Sterling Silver (Fisher; Jackson & Perkins 1957)[2139]	0	1	2	2	1	3	3	2	4	2	0	2	2	2	4	3	2	4	Tea hybrid	1957	Jackson & Perkins	2	1	1	2	2
H. F. Eilers (Lambert, P. 1914)[2151]	0	3	1	1	0	3	2	2	4	1	0	3	1	1	3	2	1	2	Tea hybrid	1914	Lambert	2	1	1	2	2
Frau Elisabeth Wiegand (Berger, W. 1956)[2187]	1	1	1	2	2	3	2	1	4	3	0	1	1	1	4	1	3	3	Tea hybrid	1956	Berger, W.	2	1	1	2	2
Barcelona (Kordes, W. Söhne 1932)[2128]	2	2	0	1	1	4	3	1	4	1	1	2	0	2	3	2	4	2	Tea hybrid	1932	Kordes, W. Söhne	2	1	1	2	2
Reine France (Delbard 1966)[2140]	0	2	2	2	0	1	2	2	3	0	1	3	2	3	3	2	2	3	Tea hybrid	1966	Delbard	2	1	1	2	2
Hans Haubold (Vogel, M. 1942)[2152]	1	0	4	0	2	4	4	2	2	3	1	2	3	1	3	2	2	3	Tea hybrid	1942	Vogel, M.	2	1	1	2	2
Dolce Vita (Delbard 1986)[2164]	2	3	3	0	1	3	2	2	3	2	0	1	4	1	2	1	2	3	Tea hybrid	1986	Delbard	2	1	1	2	2
Elli Knab (Kordes, W. Söhne 1934)[2176]	2	2	0	2	2	3	3	2	4	3	1	1	1	1	4	3	2	3	Tea hybrid	1934	Kordes, W. Söhne	2	1	1	2	2
Lisbeth Prim (Felberg-Leclerc, J. 1934)[2188]	0	2	0	2	0	2	2	1	3	2	0	2	1	0	4	3	2	2	Tea hybrid	1934	Felberg-Leclerc, J.	2	1	1	2	2
Frau Emma Sasse (Plog 1908)[2130]	1	1	3	1	2	4	2	4	3	3	0	3	1	1	2	2	2	3	Tea hybrid	1908	Plog	2	1	1	2	2
Alt-Rothenburg (Burkhard, H. 1939)[2142]	0	1	1	0	1	3	2	2	2	2	1	2	1	2	4	2	4	2	Tea hybrid	1939	Burkhard, H.	2	1	1	2	2
Kukk (Márk, G. 1982)[2154]	1	2	1	1	2	3	2	1	4	3	1	1	2	0	1	3	1	2	Tea hybrid	1982	Márk, G.	2	1	1	2	2
Germaine Chénault (Guillot 1910)[2178]	1	2	3	0	0	4	2	3	3	2	0	1	3	0	4	1	4	4	Tea hybrid	1910	Guillot	2	1	1	2	2
Félicité Hardy (Hardy 1832)[2119]	1	1	4	0	0	4	1	4	0	1	0	0	4	1	1	4	0	0	Damask rose	1832	Hardy	2	4	3	3	2
Alleluia (Delbard 1982)[2155]	1	2	2	1	1	3	3	1	3	1	1	2	1	1	3	2	2	1	Tea hybrid	1982	Delbard	2	1	1	2	2
Freiburg II (Krüger, Dr. 1917)[2167]	1	2	2	1	0	3	2	2	2	2	1	1	2	1	4	2	1	3	Tea hybrid	1917	Krüger, Dr.	2	1	1	2	2
Kurt Scholz (Kordes, W. Söhne 1934)[2191]	1	1	0	1	1	2	2	0	3	3	1	1	0	2	3	2	2	3	Tea hybrid	1934	Kordes, W. Söhne	2	1	1	2	2
Guillaume Kaempff (Felberg-Leclerc, J. 1931)[2203]	0	1	0	2	1	3	2	1	4	3	1	1	1	0	3	1	4	2	Tea hybrid	1931	Felberg-Leclerc, J.	2	1	1	2	2
Contentment (Boerner; Jackson & Perkins 1956)[2144]	2	2	2	1	0	4	3	1	4	3	1	0	3	0	3	1	4	3	Tea hybrid	1956	Jackson & Perkins	2	1	1	2	2
Heldengruß (Kiese 1920)[2168]	2	1	1	0	1	4	3	0	3	2	1	1	1	2	2	1	1	3	Tea hybrid	1920	Kiese	2	1	1	2	2
Gartendirektor Nose (unbekannt 1930)[2192]	1	1	1	1	1	4	1	2	3	2	1	1	2	1	3	1	3	2	Tea hybrid	1930		2	1	1	2	2
Léopold Lambotte (Meilland, F. 1944)[2121]	1	3	1	2	1	3	2	1	4	2	1	3	1	2	3	2	3	3	Tea hybrid	1944	Meilland	2	1	1	2	2
Fraîcheur (Meilland, F. 1942)[2133]	1	0	3	3	2	3	3	4	4	2	0	1	2	1	4	2	3	2	Tea hybrid	1942	Meilland	2	1	1	2	2
Otto von Bismarck (Kiese; J. C. Schmidt 1908)[2157]	0	3	4	1	0	3	1	4	3	1	1	1	3	2	4	3	2	3	Tea hybrid	1908	Kiese	2	1	1	2	2
Ida McCracken (Norman; Harkness 1952)[2169]	1	1	0	2	1	3	3	3	4	3	1	1	2	1	3	2	2	3	Tea hybrid	1952	Harkness	2	1	1	2	2
Rosa x damascena MILL. var. damascena f. damascena[2181]	3	0	4	0	0	4	3	4	3	2	0	0	2	3	1	4	0	0	Damask rose			2	4	3	3	2
Königsberg (Weigand 1939)[2193]	1	1	1	1	1	3	1	0	3	1	1	2	2	1	3	1	3	3	Tea hybrid	1939	Weigand	2	1	1	2	2
Toni Lander (Poulsen, S. 1958)[2205]	2	3	1	2	3	1	2	1	2	3	1	2	2	1	2	2	1	4	Floribunda rose	1958	Poulsen	2		1	2	2
Frau Käte Schmid (Vogel, M. 1931)[2218]	3	0	3	3	4	1	1	2	1	0	3	2	4	3	2	4	0	1	Multiflora hybrid	1931	Vogel, M.	1			1	1
Pink Magic (Lens, L. 1990)[2230]	0	0	4	4	2	4	2	2	2	0	4	4	4	0	0	2	4	2	Moschata hybrid	1990	Lens	1			1
François Foucard (Barbier 1900)[2266]	2	2	2	4	2	2	2	2	2	2	2	2	4	0	0	2	4	2	Wichurana hybrid	1900	Barbier	1			1
De Candolle (Robichon 1913)[2278]	0	0	2	0	2	2	2	0	0	2	4	2	2	0	0	2	4	2	Wichurana hybrid	1913	Robichon	1			1
Sommerschnee (VEG (S) Baumschulen Dresden 1988)[2290]	1	2	4	3	2	4	3	2	3	3	1	1	3	0	3	1	2	3	Floribunda rose	1988	VEG (S) Baumschulen Dresden	2		1	2	2
Phyllis Bide (Bide 1923)[2219]	0	2	4	2	2	4	4	0	2	2	2	2	2	3	0	2	2	2	Wichurana hybrid	1923	Bide	1			1
Fairy Red 92 (Liebig; Rosen-Union 1992)[2231]	0	2	3	1	4	1	0	1	0	0	4	4	4	0	2	4	2	0	Ground cover	1992	Rosen-Union
Purple Haze (Rosen Tantau 1998)[2243]	0	3	4	1	3	1	1	1	2	0	4	2	2	1	2	3	0	1	Ground cover to small shrub roses	1998	Tantau	1			1	1
Andenken an J. Diering (Hinner 1902)[2267]	1	0	4	3	3	2	1	3	0	3	4	3	1	1	3	4	4	1	Climbing tea hybrid	1902	Hinner	2		1		2
Schwarzer Samt (VEG (S) Baumschulen Dresden 1969)[2279]	0	3	0	2	3	0	2	1	0	1	3	2	1	2	3	2	2	2	Kordesii hybrid	1969	VEG (S) Baumschulen Dresden		2	1		2
Rosa Sinfonie (VEG (S) Baumschulen Dresden 1979)[2291]	2	4	3	2	2	1	3	1	3	1	2	2	1	1	2	1	1	4	Floribunda rose	1979	VEG (S) Baumschulen Dresden	2		1	2	2
James Mitchell (Verdier, E. 1861)[2244]	2	0	4	0	0	4	1	4	1	2	0	0	2	3	1	4	0	0	Centifolia muscosa	1861	Verdier, E.	2			3	2
Celsiana (unbekannt vor 1750)[2256]	2	1	4	0	0	4	1	4	3	2	0	0	2	3	0	4	0	0	Damask rose	1750		2	4	3	3	2
NDR I Radio Niedersachsen (Kordes, W. Söhne 1996)[2280]	2	3	4	1	2	1	1	0	2	2	3	2	4	1	3	3	4	1	Shrub rose	1996	Kordes, W. Söhne			1	1	2
Sommerliebe (GPG Bad Langensalza 1986)[2292]	2	3	2	2	2	2	3	1	3	1	1	2	2	1	3	2	2	3	Floribunda rose	1986	GPG Bad Langensalza	2		1	2	2
Europa-Rosarium Sangerhausen (Schmadlak, Dr. 1996)[2281]	0	1	3	1	2	1	4	1	3	2	2	1	2	2	4	2	4	3	Shrub rose	1996	Schmadlak, Dr.			1	1	2
Ulrike (Schmadlak, Dr. 1973)[2293]	1	3	4	2	1	2	4	2	1	2	3	2	4	1	3	2	1	1	Floribunda rose	1973	Schmadlak, Dr.	2		1	2	2
Mühle Hermsdorf (Dechant 1928)[2222]	0	0	4	4	0	2	0	0	2	0	4	4	4	0	0	4	0	2	Multiflora hybrid	1928	Dechant	1			1	1
Céleste (Dupont, André vor 1810)[2234]	2	0	4	0	0	4	0	4	1	2	0	0	2	3	1	4	0	0	Alba rose	1810	Dupont, André		4	3	3	2
Gravin Michel d'Ursel (Lens, L. 1994)[2258]	0	0	3	4	1	2	1	0	1	3	3	4	4	2	3	1	2	3	Moschata hybrid	1994	Lens	1			1
Sarolt (Márk, G. 2002)[2270]	2	2	2	2	2	1	3	2	3	1	1	1	0	1	3	4	3	2	Large-flowered climber	2002	Márk, G.	2		1		2
Rosenfest (GPG Bad Langensalza 1981)[2282]	2	2	4	1	3	3	2	0	1	4	2	3	1	2	3	2	0	3	Repeat-flowering climbing rose	1981	GPG Bad Langensalza			1	1	2
Abigaile (Rosen Tantau 1988)[2294]	2	1	4	2	1	0	3	0	3	3	3	2	1	0	2	3	2	3	Floribunda rose	1988	Tantau	2		1	2	2
Paul Noël (Tanne 1913)[2247]	2	2	2	2	2	2	2	2	2	2	2	2	2	0	0	4	0	2	Wichurana hybrid	1913	Tanne	1			1
Greta Luisa (Bührmann, Bernd 2009)[2271]	1	2	4	2	1	3	3	2	1	1	4	3	2	3	1	1	2	4	Repeat-flowering climbing rose	2009	Bührmann, Bernd			1	1	2
Karolina (Hempelmann 1994)[2283]	2	2	2	3	1	0	3	0	2	1	2	2	1	1	0	3	2	2	Floribunda rose	1994	Hempelmann	2		1	2	2
Euphrosyne (Schmitt; Lambert, P. 1896)[2224]	0	0	4	4	2	2	0	2	0	0	2	2	2	0	0	4	0	0	Multiflora hybrid	1896	Lambert	1			1	1
Neige d'Avril (Robichon 1908)[2260]	0	0	4	4	2	2	2	0	2	2	4	4	2	0	2	4	0	2	Multiflora hybrid	1908	Robichon	1			1	1
Louis Jolliet (Svejda 1990)[2272]	0	0	4	1	3	2	1	2	0	3	1	2	3	4	2	3	0	0	Kordesii hybrid	1990	Svejda		2	1		2
Baltik (VEG (S) Baumschulen Dresden 1984)[2284]	2	2	1	3	1	3	3	0	2	2	2	1	1	0	4	1	3	3	Floribunda rose	1984	VEG (S) Baumschulen Dresden	2		1	2	2
Leverkusen (Kordes, W. Söhne 1954)[2213]	1	0	4	1	3	0	1	1	2	1	1	3	2	1	1	4	2	3	Kordesii hybrid	1954	Kordes, W. Söhne		2	1		2
Jeanne d'Arc (Vibert 1818)[2237]	2	0	4	0	0	4	0	4	1	2	0	0	3	2	1	4	0	0	Alba rose	1818	Vibert		4	3	3	2
Alexander von Humboldt (Kordes, W. Söhne 1960)[2261]	0	1	4	2	2	1	2	1	4	1	1	1	2	2	1	2	0	3	Kordesii hybrid	1960	Kordes, W. Söhne		2	1		2
Sedaâ dama (Klimenko, Z. K. 2008)[2273]	2	4	2	4	0	2	4	1	3	1	1	1	3	0	1	1	2	4	Climbing rose	2008	Klimenko
Unicef-Rose (Kordes, W. Söhne 2007)[2285]	1	2	3	1	3	0	1	0	1	1	4	3	4	1	1	3	2	2	Shrub rose	2007	Kordes, W. Söhne			1	1	2
Echo (Lens, L. 1970)[2297]	1	1	2	3	1	1	3	0	0	2	3	1	2	0	2	2	2	3	Moschata hybrid	1970	Lens	1			1
Lauser (Wänninger, Franz 1985)[2226]	0	0	2	2	2	0	0	2	0	0	4	2	4	2	2	4	4	2	Miniature shrub rose	1985	Wänninger, Franz
Jeanne Richert (Walter 1929)[2250]	0	0	4	2	0	0	0	0	0	2	4	2	4	0	0	4	4	0	Wichurana hybrid	1929	Walter	1			1
Apple Blossom (Burbank 1932)[2274]	2	0	4	4	2	2	2	0	2	0	2	4	4	2	0	4	0	0	Multiflora hybrid	1932	Burbank	1			1	1
Gateway (Noack 2006)[2286]	2	1	3	3	1	1	2	1	2	2	2	3	3	0	1	3	1	3	Shrub rose	2006	Noack			1	1	2
Rosa x alba L. var. semiplena HORT. 'Semiplena'[2215]	2	0	4	0	0	4	0	4	1	2	0	0	3	2	1	4	0	0	Alba rose				4	3	3	2
Schwesterchen (Wänninger, Franz 2001)[2227]	2	1	2	1	1	0	4	1	2	2	3	1	3	0	4	2	1	3	Miniature shrub rose	2001	Wänninger, Franz
Minette (Vibert 1819)[2239]	2	0	4	0	0	4	1	4	4	3	0	0	1	3	3	4	0	0	Centifolia	1819	Vibert
Erato (Rosen Tantau 1937)[2251]	0	0	3	3	3	3	3	3	1	3	1	3	3	0	1	4	2	1	Multiflora hybrid	1937	Tantau	1			1	1
Mme. Auguste Nonin (Nonin 1912)[2263]	0	0	4	4	4	0	0	0	0	0	4	4	4	0	0	4	0	0	Wichurana hybrid	1912	Nonin	1			1
Colibri (Meilland 2010)[2275]	2	2	4	2	1	1	3	0	2	2	2	2	2	1	2	2	0	4	Climbing rose	2010	Meilland
Rödinghausen (Noack 1987)[2287]	0	0	3	1	3	0	1	0	2	0	2	4	1	3	3	3	1	1	Shrub rose	1987	Noack			1	1	2
Chloris (Descemet, J.-L. vor 1814)[2216]	2	0	4	0	0	4	0	4	2	2	0	0	2	2	1	4	0	0	Alba rose	1814	Descemet		4	3	3	2
Jet Spray (Lens, L. 1984)[2228]	0	0	4	2	4	0	2	2	0	0	4	4	2	2	0	2	4	2	Shrub rose	1984	Lens			1	1	2
Ghislaine de Féligonde (Turbat 1916)[2264]	0	0	4	2	2	2	2	0	0	4	4	4	4	0	0	2	4	0	Multiflora hybrid	1916	Turbat	1			1	1
Frau Therese Lang (Welter 1910)[2276]	1	3	1	2	1	4	2	2	1	2	1	1	1	1	2	2	4	3	Tea hybrid	1910	Welter	2	1	1	2	2
Opus (VEG (S) Baumschulen Dresden 1977)[2288]	1	1	2	2	2	3	4	0	1	2	2	2	3	0	4	2	3	4	Polyantha hybrid	1977	VEG (S) Baumschulen Dresden			1		2
Clbg. Capitaine Soupa (Vogel, M. 1938)[2300]	2	1	2	3	0	4	2	3	2	2	1	3	1	1	1	1	3	2	Climbing tea hybrid	1938	Vogel, M.	2		1		2
Erna (Vogel, M. 1929)[2265]	0	2	2	2	4	0	2	2	2	0	2	2	4	0	0	4	4	2	Wichurana hybrid	1929	Vogel, M.	1			1
Chaplin's Pink Climber (Chaplin Bros. 1928)[2277]	1	0	2	3	3	2	1	1	0	1	2	3	3	1	2	2	0	1	Wichurana hybrid	1928	Chaplin Bros.	1			1
Sonnengold (VEG (S) Baumschulen Dresden 1982)[2289]	2	1	3	1	0	3	3	2	2	3	0	1	1	0	2	1	2	3	Floribunda rose	1982	VEG (S) Baumschulen Dresden	2		1	2	2
Onyx Flamboyant (Delbard-Chabert 1965)[2306]	3	2	1	2	1	4	4	3	4	2	1	1	1	0	2	1	1	2	Tea hybrid	1965	Delbard	2	1	1	2	2
Mechtilde von Neuerburg (Boden 1920)[2308]	1	0	3	1	0	4	0	3	0	2	0	1	2	2	3	2	4	1	Rubiginosa hybrid	1920	Boden		2	1	3	2
Melina (Rosen Tantau 1973)[2309]	1	0	3	1	2	3	4	1	4	2	1	1	3	2	3	2	3	4	Tea hybrid	1973	Tantau	2	1	1	2	2
First Lady (Rosen Tantau 2005)[2434]	1	3	1	2	1	1	2	0	4	3	1	2	1	0	2	1	1	2	Shrub rose	2005	Tantau			1	1	2
Bukavu (Lens, L. 1998)[2446]	0	2	4	2	4	0	2	2	0	0	4	4	4	2	0	4	0	0	Moschata hybrid	1998	Lens	1			1
Schöne Berlinerin (Rosen Tantau 1986)[2482]	0	2	3	3	0	1	4	3	4	1	3	1	3	1	2	0	3	3	Tea hybrid	1986	Tantau	2	1	1	2	2
Hurra (Rosen Tantau 1962)[2494]	1	1	2	2	3	1	2	1	2	4	1	3	1	1	4	3	4	1	Floribunda rose	1962	Tantau	2		1	2	2
Geheimrat Dr. Mittweg (Lambert, P. 1909)[2423]	0	0	4	2	4	2	2	0	0	0	4	2	4	2	0	2	0	0	Lambertiana rose	1909	Lambert	1				2
Rotfassade (Noack 1997)[2435]	1	2	3	1	3	1	1	1	0	0	4	3	3	1	1	4	1	1	Climbing rose	1997	Noack
Fairy Prince (Harkness 1981)[2447]	2	1	2	1	2	1	4	1	3	4	2	1	2	0	3	1	1	3	Polyantha rose	1981	Harkness	1			1
Liz (Meilland 1995)[2471]	1	2	4	2	2	4	3	1	3	2	3	2	3	0	1	1	3	1	Floribunda rose	1995	Meilland	2		1	2	2
Robert Betten (Schmidt, J. C. 1920)[2495]	1	0	2	1	1	4	1	2	3	2	1	0	2	1	4	1	2	3	Tea hybrid	1920	Schmidt, J. C.	2	1	1	2	2
Mme. Alice Garnier (Fauque 1906)[2436]	2	2	2	0	2	2	2	2	2	2	2	4	2	0	0	4	0	2	Wichurana hybrid	1906	Fauque	1			1
Pigalle 85 (Meilland 1984)[2448]	2	1	2	1	2	1	4	1	3	4	2	1	2	0	3	1	1	3	Floribunda rose	1984	Meilland	2		1	2	2
Nahéma (Delbard 1991)[2460]	1	2	2	1	0	2	3	1	3	2	1	2	3	0	3	0	4	4	Large-flowered climber	1991	Delbard	2		1		2
Jean Stephenne (Velle-Boudolf, A.; Lens-Roses 2006)[2403]	0	0	4	0	2	2	4	0	2	0	1	2	4	2	0	4	2	0	Moschata hybrid	2006	Lens	1			1
Andenken an Alma de l'Aigle (Kordes, W. Söhne 1948)[2415]	2	3	2	3	3	4	4	1	3	2	2	3	2	1	4	4	0	1	Moschata hybrid	1948	Kordes, W. Söhne	1			1
Schwerin (Kordes, W. Söhne 1937)[2427]	0	0	2	2	2	2	1	1	1	2	2	1	3	3	3	1	1	2	Lambertiana rose	1937	Kordes, W. Söhne	1				2
Johannes Rau (Noack 2001)[2463]	0	0	1	2	2	2	3	3	4	4	1	2	3	0	3	1	3	1	Shrub rose	2001	Noack			1	1	2
Anneliese (Wänninger, Franz 1990)[2475]	0	2	4	3	1	1	1	1	2	0	2	1	4	0	3	2	4	3	Tea hybrid	1990	Wänninger, Franz	2	1	1	2	2
Mosellied (Lambert, P. 1932)[2487]	0	0	4	2	4	0	0	0	0	0	4	2	2	2	0	4	0	0	Multiflora hybrid	1932	Lambert	1			1	1
Frau Sophie Meyerholz (Vogel, M. 1942)[2404]	0	1	2	1	3	3	1	3	1	2	2	3	3	1	4	2	1	2	Lambertiana rose	1942	Vogel, M.	1				2
Annelies (Lens, L. 2000)[2416]	0	0	4	2	4	0	0	2	0	0	4	2	4	3	0	4	0	0	Moschata hybrid	2000	Lens	1			1
Peter Rosegger (Lambert, P. 1914)[2428]	2	0	2	2	2	0	4	2	0	0	4	2	2	2	0	4	0	2	Lambertiana rose	1914	Lambert	1				2
High Hopes (Harkness 1994)[2440]	2	4	2	2	0	2	4	3	3	2	0	2	1	0	3	1	3	4	Large-flowered climber	1994	Harkness	2		1		2
Goldener Olymp (Kordes, W. Söhne 1984)[2452]	1	2	3	1	1	1	3	2	3	3	3	1	3	2	3	2	1	3	Repeat-flowering climbing rose	1984	Kordes, W. Söhne			1	1	2
Mecklenburg (Schlossgärtnerei Lützow 1999)[2464]	1	2	4	1	2	2	2	0	3	1	2	2	2	2	2	3	2	1	Repeat-flowering climbing rose	1999	Schlossgärtnerei Lützow			1	1	2
Elysium (Kordes, W. Söhne 1961)[2488]	1	2	2	3	0	3	3	1	3	2	1	0	0	1	3	2	2	2	Floribunda rose	1961	Kordes, W. Söhne	2		1	2	2
Molineux (Austin, David 1994)[2405]	1	3	1	1	0	4	2	2	2	4	1	2	3	1	1	1	2	3	Floribunda rose	1994	David Austin	2		1	2	2
Guirlande d'Amour (Lens, L. 1993)[2417]	0	0	4	2	2	2	2	0	0	0	4	4	4	0	0	4	0	0	Moschata hybrid	1993	Lens	1			1
Gaard um Titzebierg (Velle-Boudolf, A.; Lens-Roses 2005)[2429]	0	0	4	4	2	2	0	2	2	0	4	4	4	0	0	4	4	2	Moschata hybrid	2005	Lens	1			1
Graciosa (Noack 2002)[2453]	1	3	2	2	0	4	4	1	3	1	3	2	2	0	3	1	4	2	Climbing rose	2002	Noack
Heine (Lambert, P. 1912)[2465]	0	0	4	2	4	2	0	0	0	0	4	2	4	2	0	4	4	0	Lambertiana rose	1912	Lambert	1				2
Soprano (Lens, L. 1961)[2477]	0	4	2	1	2	3	4	0	4	3	2	1	2	1	3	1	1	3	Floribunda rose	1961	Lens	2		1	2	2
Dalli Dalli (Rosen Tantau 1977)[2489]	2	1	4	2	2	2	2	0	1	2	2	1	3	2	2	4	1	2	Floribunda rose	1977	Tantau	2		1	2	2
Trier (Lambert, P. 1904)[2418]	0	0	4	4	2	4	0	0	0	4	4	4	2	2	0	4	4	2	Multiflora hybrid	1904	Lambert	1			1	1
Lichterloh (Rosen Tantau 1955)[2430]	0	2	3	3	3	2	0	2	3	0	1	3	3	2	1	2	4	1	Moschata hybrid	1955	Tantau	1			1
Gräfin Hardenberg (Vogel, M. 1938)[2442]	1	1	1	2	4	3	1	1	1	3	3	1	3	4	2	2	0	1	Lambertiana rose	1938	Vogel, M.	1				2
Joe Polowsky Friedensrose (Scholle, E.; BS Graeff 2007)[2454]	2	1	4	1	1	2	3	0	1	3	1	0	2	0	3	0	3	3	Tea hybrid	2007	Scholle, E.	2	1	1	2	2
Ruthchen (Vogel, M. 1937)[2466]	0	2	4	2	2	3	2	1	2	0	3	4	3	3	1	4	4	2	Polyantha rose	1937	Vogel, M.	1			1
Madeleine Seltzer (Walter 1926)[2478]	0	0	4	0	2	0	2	0	0	2	4	4	4	0	0	4	2	2	Multiflora hybrid	1926	Walter	1			1	1
Topaze Orientale (Delbard-Chabert; Cuthbert 1965)[2490]	3	3	2	2	0	3	3	3	3	2	2	1	1	1	2	1	1	2	Tea hybrid	1965	Delbard	2	1	1	2	2
Pink Sublime (Lens, L. 1992)[2419]	0	0	4	2	4	2	0	0	0	0	4	4	4	0	0	4	0	0	Moschata hybrid	1992	Lens	1			1
Lolita (Kordes, W. Söhne 1972)[2431]	1	2	1	1	2	3	3	3	2	4	2	1	1	1	3	1	2	2	Tea hybrid	1972	Kordes, W. Söhne	2	1	1	2	2
Parure d'Or (Delbard-Chabert 1968)[2443]	3	3	1	1	1	3	3	1	3	2	1	1	3	0	2	2	3	2	Large-flowered climber	1968	Delbard	2		1		2
Wilhelm Marx (Vogel, M. 1939)[2467]	1	1	3	1	2	3	1	2	2	2	2	1	2	3	1	2	4	3	Lambertiana rose	1939	Vogel, M.	1				2
Gartendirektor Otto Linne (Lambert, P. 1934)[2479]	0	0	4	2	2	2	0	2	0	0	4	4	2	2	0	4	4	0	Lambertiana rose	1934	Lambert	1				2
Fairyland (Harkness 1979)[2491]	0	0	4	2	4	0	2	2	0	0	4	4	4	2	0	4	0	0	Ground cover to small shrub roses	1979	Harkness	1			1	1
The Prioress (Austin, David 1969)[2408]	1	1	0	2	2	3	3	1	2	1	1	2	2	1	2	2	1	1	Shrub rose	1969	David Austin			1	1	2
Charlottenhof (Vogel, M. 1938)[2432]	0	2	3	1	4	2	1	2	2	0	2	2	3	2	2	3	4	1	Lambertiana rose	1938	Vogel, M.	1				2
Lessing (Lambert, P. 1914)[2444]	0	0	4	4	4	2	0	0	0	0	4	2	4	2	0	2	2	0	Lambertiana rose	1914	Lambert	1				2
Galaxy (Meilland 1995)[2456]	2	2	4	0	2	1	2	2	2	3	2	1	3	1	2	1	2	3	Floribunda rose	1995	Meilland	2		1	2	2
Toby Tristam (unbekannt um 1970)[2480]	2	0	4	2	0	2	2	2	4	0	0	2	4	2	0	4	0	0	Multiflora hybrid	1970		1			1	1
Fairy Damsel (Harkness 1979)[2492]	0	0	4	2	4	0	2	2	0	0	4	2	4	2	0	4	0	0	Ground cover to small shrub roses	1979	Harkness	1			1	1
Canterbury (Austin, David 1969)[2409]	2	1	3	2	1	4	2	4	1	1	2	1	3	2	2	1	1	3	Floribunda rose	1969	David Austin	2		1	2	2
Leipzig (Kordes, W. Söhne 1939)[2421]	0	0	2	3	4	2	1	0	1	2	1	2	2	2	3	3	2	2	Moschata hybrid	1939	Kordes, W. Söhne	1			1
Hoffmann von Fallersleben (Lambert, P. 1917)[2433]	2	0	4	2	2	0	2	0	0	0	4	2	2	2	0	4	4	2	Lambertiana rose	1917	Lambert	1				2
Szent Erzsébet (Márk, G. 1988)[2469]	0	2	0	1	1	2	2	2	3	1	3	2	3	0	3	2	2	2	Shrub rose	1988	Márk, G.			1	1	2
Cannes Festival (Meilland, F. 1951)[202]	1	1	4	4	1	2	4	2	3	4	2	2	1	1	2	1	4	4	Tea hybrid	1951	Meilland	2	1	1	2	2
Leonardo da Vinci (Meilland 1994)[214]	1	2	2	1	1	2	2	1	1	1	2	0	3	1	3	3	1	2	Floribunda rose	1994	Meilland	2		1	2	2
Golden Masterpiece (Boerner; Jackson & Perkins 1954)[226]	1	1	2	0	1	4	3	2	3	4	0	0	2	0	2	1	2	4	Tea hybrid	1954	Jackson & Perkins	2	1	1	2	2
Lichtkönigin Lucia (Kordes, W. Söhne 1966)[262]	0	2	1	1	1	3	3	3	2	2	1	2	2	1	2	3	0	1	Shrub rose	1966	Kordes, W. Söhne			1	1	2
Frau Helene Kühn (Vogel, M. 1938)[215]	1	4	3	1	0	4	1	4	4	2	2	1	2	0	3	3	4	3	Tea hybrid	1938	Vogel, M.	2	1	1	2	2
Chinatown (Poulsen, N. D. 1963)[239]	0	2	4	1	1	2	4	3	2	2	1	2	3	2	2	2	4	1	Floribunda rose	1963	Poulsen	2		1	2	2
Feuerwerk (Rosen Tantau 1962)[263]	1	1	3	2	3	1	3	0	2	3	1	2	0	1	3	4	1	2	Shrub rose	1962	Tantau			1	1	2
Rosenstadt Zweibrücken (Kordes, W. Söhne 1989)[240]	0	3	3	1	3	1	2	3	2	1	2	2	3	0	2	2	1	0	Shrub rose	1989	Kordes, W. Söhne			1	1	2
Münster (Kordes, W. Söhne 1958)[252]	1	2	3	2	1	1	2	4	1	2	2	3	2	1	1	4	0	2	Shrub rose	1958	Kordes, W. Söhne			1	1	2
Florence Mary Morse (Kordes, W. Söhne 1951)[264]	0	3	2	1	4	2	3	1	3	1	4	2	0	1	2	2	2	3	Polyantha hybrid	1951	Kordes, W. Söhne			1		2
Mrs. Arthur Curtiss James (Brownell 1933)[205]	1	2	3	1	1	3	2	3	1	3	4	0	2	0	2	3	4	2	Wichurana hybrid	1933	Brownell	1			1
Maria Maass (Maass 1927)[229]	0	2	1	2	0	4	2	2	3	3	1	1	2	0	3	2	4	4	Tea hybrid	1927	Maass	2	1	1	2	2
Silberlachs (Rosen Tantau 1944)[253]	1	0	1	3	1	3	1	0	1	3	3	1	0	2	3	2	0	3	Polyantha hybrid	1944	Tantau			1		2
Edith Krause (Krause 1930)[230]	1	2	4	1	0	3	1	4	3	3	3	0	0	1	3	4	4	3	Tea hybrid	1930	Krause	2	1	1	2	2
Lavender Lassie (Kordes, W. Söhne 1960)[242]	0	0	3	1	3	3	0	1	0	1	4	3	1	3	3	3	0	1	Shrub rose	1960	Kordes, W. Söhne			1	1	2
Zitronenfalter (Rosen Tantau 1956)[254]	0	2	2	2	1	4	3	4	4	3	0	1	1	0	1	2	1	2	Lambertiana rose	1956	Tantau	1				2
Martine Guillot (Massad, D.; Guillot 1991)[266]	0	3	3	2	2	3	2	1	1	1	2	3	4	1	1	1	4	3	Shrub rose	1991	Guillot			1	1	2
Maria Teresa (Lens, L. 1984)[231]	1	1	2	2	1	1	4	2	1	2	1	1	3	2	2	2	3	1	Floribunda rose	1984	Lens	2		1	2	2
Herbstfeuer (Kordes, W. Söhne 1961)[267]	1	3	3	3	3	1	1	1	3	1	1	2	1	2	4	3	0	2	Shrub rose	1961	Kordes, W. Söhne			1	1	2
Mama (Wänninger, Franz 1991)[220]	0	1	2	2	2	0	0	0	3	2	2	2	4	1	2	4	4	2	Tea hybrid	1991	Wänninger, Franz	2	1	1	2	2
Friedrich Heyer (Rosen Tantau 1956)[244]	0	0	3	1	3	1	1	1	1	2	3	2	2	4	2	4	3	4	Shrub rose	1956	Tantau			1	1	2
Katharina Kündgen (Michler, K. H. 1996)[256]	1	2	3	1	2	2	2	0	2	1	1	1	2	3	3	3	3	3	Shrub rose	1996	Michler, K. H.			1	1	2
Salza (Berger, W. 1956)[268]	0	1	4	2	2	4	1	1	2	1	4	3	2	2	1	2	2	3	Lambertiana rose	1956	Berger, W.	1				2
Mondiale (Kordes, W. Söhne 1993)[280]	0	2	1	2	3	3	4	0	3	4	3	0	0	0	2	1	3	3	Tea hybrid	1993	Kordes, W. Söhne	2	1	1	2	2
Bergers Morgenröte (Berger, W. 1959)[257]	1	2	2	0	2	1	2	2	1	3	4	0	1	2	3	4	1	3	Shrub rose	1959	Berger, W.			1	1	2
Juwena (Rosen Tantau 1998)[281]	1	2	4	2	2	2	3	1	0	3	3	1	2	1	1	3	4	0	Floribunda rose	1998	Tantau	2		1	2	2
Miss Liberty (Boerner; Stuart 1956)[198]	1	2	1	3	2	2	2	2	2	1	1	3	3	0	3	3	1	1	Wichurana hybrid	1956	Boerner; Stuart	1			1
Rosenprinz (Wänninger, Franz um 1990)[210]	0	0	4	0	4	0	0	0	0	0	4	2	4	2	0	4	4	0	Dwarf shrub rose	1990	Wänninger, Franz
Léonce Colombier (Meilland, F. 1943)[222]	1	0	1	2	1	3	2	1	2	2	0	1	1	0	3	1	3	3	Tea hybrid	1943	Meilland	2	1	1	2	2
Carina (Meilland, Alain 1963)[234]	0	3	3	1	1	2	4	3	3	1	2	2	2	1	3	0	4	3	Tea hybrid	1963	Meilland	2	1	1	2	2
Regina (Krause 1944)[246]	0	2	3	0	3	1	1	2	2	1	2	2	2	2	2	1	4	2	Polyantha hybrid	1944	Krause			1		2
Grandmaster (Kordes, W. Söhne 1952)[258]	0	0	4	4	1	4	2	2	2	2	1	1	2	1	4	4	1	3	Moschata hybrid	1952	Kordes, W. Söhne	1			1
Dirigent (Rosen Tantau 1956)[270]	0	0	3	1	4	2	1	1	2	2	2	2	2	2	2	2	3	2	Shrub rose	1956	Tantau			1	1	2
Bocca Negra (Dubreuil 1910)[199]	0	0	4	4	4	0	0	0	0	0	4	4	4	3	0	4	4	0	Multiflora hybrid	1910	Dubreuil	1			1	1
City of Norwich (Kordes, W. Söhne 1949)[211]	0	1	1	3	0	3	4	0	3	3	0	0	0	0	3	1	3	3	Tea hybrid	1949	Kordes, W. Söhne	2	1	1	2	2
Virgo (Mallerin; Meilland-Richardier 1947)[235]	0	2	2	2	0	4	4	4	4	3	2	1	3	0	3	1	4	3	Tea hybrid	1947	Mallerin	2	1	1	2	2
Mannheim (Kordes, W. Söhne 1958)[259]	0	1	2	0	2	3	1	0	0	2	2	3	2	2	2	3	2	3	Shrub rose	1958	Kordes, W. Söhne			1	1	2
Easlea's Golden Rambler (Easlea 1933)[200]	1	2	2	0	1	4	1	4	3	4	1	0	1	1	2	3	4	1	Wichurana hybrid	1933	Easlea	1			1
Vincenz Bergers Weiße (Berger, V.; Kordes, W. Söhne 1943)[224]	0	2	2	2	0	4	3	4	4	2	0	2	1	1	4	0	1	2	Tea hybrid	1943	Berger, V.	2	1	1	2	2
Perle vom Wienerwald (Praskac 1913)[236]	0	0	4	4	4	0	0	0	0	0	4	4	2	2	0	4	0	2	Multiflora hybrid	1913	Praskac	1			1	1
Lucinde (Kordes, W. Söhne 1988)[260]	1	2	2	2	1	1	3	3	3	4	3	0	2	1	3	1	1	3	Shrub rose	1988	Kordes, W. Söhne			1	1	2
Silhouette (Warriner; Jackson & Perkins 1976)[284]	1	3	2	2	1	3	2	1	3	2	1	0	3	0	4	1	0	2	Tea hybrid	1976	Jackson & Perkins	2	1	1	2	2
Deutsche Hoffnung (Kiese 1920)[225]	1	2	3	1	0	4	1	4	4	1	1	0	2	1	3	1	4	3	Tea hybrid	1920	Kiese	2	1	1	2	2
Cymbeline (Austin, David 1982)[237]	1	2	2	0	0	4	4	1	0	3	0	1	2	0	3	2	4	2	Shrub rose	1982	David Austin			1	1	2
Dornröschen (Kordes, W. Söhne 1960)[249]	0	1	3	1	2	2	3	1	2	0	2	1	2	2	4	2	3	2	Acicularis hybrid	1960	Kordes, W. Söhne
Rote Woge (Meilland 1992)[261]	1	2	4	2	2	1	2	2	1	0	2	2	2	2	2	3	3	2	Shrub rose	1992	Meilland			1	1	2
Violina (Rosen Tantau 1997)[285]	0	2	1	3	2	3	1	1	4	3	2	0	2	1	4	0	3	4	Tea hybrid	1997	Tantau	2	1	1	2	2
Ahoi (Rosen Tantau 1964)[3382]	0	2	4	2	2	0	2	0	2	2	2	2	1	2	4	3	3	3	Floribunda rose	1964	Tantau	2		1	2	2
Rassvet (Klimenko, V. N. 1955)[3394]	1	2	2	4	0	4	4	2	4	2	1	1	3	0	2	1	2	3	Tea hybrid	1955	Klimenko	2	1	1	2	2
Mainauperle (Kordes, W. Söhne 1969)[3418]	2	2	2	2	3	1	4	0	3	4	2	1	2	1	3	1	3	3	Tea hybrid	1969	Kordes, W. Söhne	2	1	1	2	2
Botticelli (Meilland 2004)[3430]	3	3	4	2	1	1	4	0	1	2	2	1	2	1	1	3	2	3	Floribunda rose	2004	Meilland	2		1	2	2
Sir Galahad (Harkness 1967)[3383]	1	2	2	1	1	2	2	2	2	2	1	0	0	1	3	4	0	2	Floribunda rose	1967	Harkness	2		1	2	2
Paul Shirville (Harkness 1983)[3419]	3	2	3	3	0	2	4	2	3	1	0	2	2	1	2	2	4	3	Tea hybrid	1983	Harkness	2	1	1	2	2
Pamina (Liebig 1991)[3431]	3	4	1	1	0	2	2	1	3	3	2	1	2	2	2	1	1	3	Tea hybrid	1991	Liebig	2	1	1	2	2
Clivia (Kordes, W. Söhne 1976)[3455]	4	2	3	1	2	2	2	0	2	3	1	1	3	0	3	1	2	4	Tea hybrid	1976	Kordes, W. Söhne	2	1	1	2	2
Christian Dior (Meilland, F. 1958)[3384]	1	3	3	2	1	3	3	1	3	1	0	2	2	0	2	2	1	4	Tea hybrid	1958	Meilland	2	1	1	2	2
Burgl (Wänninger, Franz 2003)[3408]	2	3	2	3	1	1	4	2	4	2	1	2	1	0	0	1	1	2	Shrub rose	2003	Wänninger, Franz			1	1	2
Jardins de I'Essonne (Delbard 2000)[3420]	2	1	3	3	1	4	3	1	3	4	2	1	3	0	3	4	4	3	Floribunda rose	2000	Delbard	2		1	2	2
Diplomatka (Klimenko, V. N. 1967)[3444]	1	1	2	2	2	3	2	0	1	2	1	2	1	1	3	2	2	3	Floribunda rose	1967	Klimenko	2		1	2	2
Âltinskij suvenir (Klimenko, V. N. 1956)[3375]	2	2	2	2	1	3	4	0	4	3	2	2	2	0	3	3	3	3	Floribunda rose	1956	Klimenko	2		1	2	2
Erbprinzessin Leopold von Anhalt (Behrens 1933)[3387]	1	1	2	2	0	4	2	3	3	1	0	1	2	1	4	1	4	4	Tea hybrid	1933	Behrens	2	1	1	2	2
New Style (Meilland, Alain 1962)[3399]	3	2	3	1	1	2	4	1	3	2	1	2	1	1	2	1	4	3	Tea hybrid	1962	Meilland	2	1	1	2	2
Nostalgie (Rosen Tantau 1995)[3411]	4	3	3	1	2	2	3	2	3	2	1	1	2	1	2	2	3	2	Tea hybrid	1995	Tantau	2	1	1	2	2
Kupferkönig (Kordes, W. Söhne 1993)[3423]	2	2	2	2	1	4	1	1	4	4	1	1	3	0	2	0	3	3	Floribunda rose	1993	Kordes, W. Söhne	2		1	2	2
Zweibrücken (Kordes, W. Söhne 1955)[3447]	1	2	3	0	2	1	1	1	3	2	1	3	1	3	3	2	0	2	Kordesii hybrid	1955	Kordes, W. Söhne		2	1		2
Frederic Mistral (Meilland 1993)[3388]	1	2	2	3	0	4	3	1	2	3	1	2	1	0	1	2	3	2	Tea hybrid	1993	Meilland	2	1	1	2	2
World's Fair Salute (Morey; Jackson & Perkins 1964)[3400]	1	1	1	2	1	3	3	1	3	3	1	2	2	2	2	3	2	4	Tea hybrid	1964	Jackson & Perkins	2	1	1	2	2
Duftstern (Noack 1973)[3424]	2	2	3	1	2	2	3	1	3	2	2	1	3	0	3	1	3	3	Tea hybrid	1973	Noack	2	1	1	2	2
Trix (VEG (S) Baumschulen Dresden 1980)[3365]	2	1	2	1	2	1	3	0	1	3	1	0	2	0	4	3	3	3	Polyantha hybrid	1980	VEG (S) Baumschulen Dresden			1		2
Tommy Bright (Boerner; Jackson & Perkins 1961)[3377]	1	1	3	2	3	2	3	0	1	2	1	2	2	2	2	4	3	1	Floribunda rose	1961	Jackson & Perkins	2		1	2	2
Nadja (Rupprecht-Radke 1964)[3389]	2	3	3	2	1	3	4	2	4	2	1	3	2	1	2	1	2	4	Tea hybrid	1964	Rupprecht-Radke	2	1	1	2	2
Klaus Störtebeker (Kordes, W. Söhne 1962)[3401]	1	1	1	2	1	3	3	1	3	3	1	2	2	2	2	3	2	4	Tea hybrid	1962	Kordes, W. Söhne	2	1	1	2	2
Rubina (Schmadlak, Dr.)[3413]	0	1	3	1	2	1	4	1	3	2	2	1	2	2	4	2	4	3	Shrub rose		Schmadlak, Dr.			1	1	2
Rendez-vous (Meilland 1987)[3425]	1	3	2	2	1	4	3	1	4	3	1	2	2	1	2	2	1	4	Tea hybrid	1987	Meilland	2	1	1	2	2
Erna Doris (Lens, L. 1985)[3366]	0	1	2	2	0	1	4	0	1	2	2	0	1	0	4	3	4	3	Floribunda rose	1985	Lens	2		1	2	2
Taiga (Rosen Tantau 1972)[3378]	0	3	4	3	0	2	2	1	3	2	1	2	3	0	2	3	1	2	Floribunda rose	1972	Tantau	2		1	2	2
Mabella (Kordes, W. Söhne 1972)[3390]	2	0	3	2	0	4	3	2	4	3	0	1	1	0	1	1	3	4	Tea hybrid	1972	Kordes, W. Söhne	2	1	1	2	2
Caprice de Meilland (Meilland 1997)[3426]	1	2	2	2	0	4	2	1	4	3	2	2	1	1	1	1	0	1	Tea hybrid	1997	Meilland	2	1	1	2	2
Burgund 81 (Kordes, W. Söhne 1981)[3450]	1	3	1	3	2	3	3	0	3	2	1	2	3	2	2	1	2	4	Tea hybrid	1981	Kordes, W. Söhne	2	1	1	2	2
Dolly (Berger, W. 1959)[3367]	1	1	4	3	3	1	3	2	2	3	2	2	1	1	1	3	3	2	Floribunda rose	1959	Berger, W.	2		1	2	2
Bengali (Kordes, W. Söhne 1966)[3379]	2	3	4	4	0	2	4	1	3	3	2	0	0	0	3	2	1	2	Floribunda rose	1966	Kordes, W. Söhne	2		1	2	2
Pink Peace (Meilland, F. 1959)[3391]	0	1	2	3	2	4	2	1	3	1	1	1	1	1	2	2	3	3	Tea hybrid	1959	Meilland	2	1	1	2	2
Krym?anka (Klimenko, V. N. 1955)[3415]	2	1	2	1	3	1	2	0	2	1	2	4	1	2	2	2	1	3	Floribunda rose	1955	Klimenko	2		1	2	2
Summer Lady (Rosen Tantau 1991)[3427]	2	2	3	1	0	4	3	0	3	4	1	1	2	0	1	0	3	4	Tea hybrid	1991	Tantau	2	1	1	2	2
Mary Malva (Lens, L. 1972)[3439]	1	4	2	4	0	3	4	0	4	2	1	2	1	0	3	1	4	3	Tea hybrid	1972	Lens	2	1	1	2	2
Belami (Kordes, W. Söhne 1985)[3451]	0	4	2	1	1	2	3	2	4	2	1	0	2	0	3	0	2	3	Tea hybrid	1985	Kordes, W. Söhne	2	1	1	2	2
Sonora (Boerner; Jackson & Perkins 1962)[3380]	1	2	2	3	2	2	4	2	1	3	1	1	3	0	3	1	0	2	Floribunda rose	1962	Jackson & Perkins	2		1	2	2
Royal Dane (Poulsen 1972)[3392]	2	3	2	3	0	1	4	1	4	3	1	0	3	1	2	2	0	3	Tea hybrid	1972	Poulsen	2	1	1	2	2
Fellowship (Harkness 1992)[3416]	2	2	4	2	2	2	3	1	3	4	1	1	4	0	3	1	1	3	Floribunda rose	1992	Harkness	2		1	2	2
Champion (Noack 1988)[3428]	2	3	1	1	2	0	4	2	3	2	2	0	1	1	4	2	2	3	Floribunda rose	1988	Noack	2		1	2	2
Countess of Oxford (Guillot 1869)[3452]	1	0	2	2	2	4	1	0	0	1	0	1	1	2	3	2	3	1	Remontant hybrid	1869	Guillot	2	1	1		2
Petite Fredaine (Lens, L. 1991)[3369]	1	2	3	2	1	0	3	0	2	2	1	0	1	0	1	2	2	2	Miniature rose	1991	Lens		2	1		2
Duftwolke (Rosen Tantau 1963)[3381]	3	2	3	1	1	2	2	0	4	3	1	1	2	1	3	2	4	3	Floribunda rose	1963	Tantau	2		1	2	2
Tourmaline (Delbard-Chabert 1965)[3393]	2	1	2	2	1	3	3	3	3	3	1	1	3	0	2	1	4	2	Tea hybrid	1965	Delbard	2	1	1	2	2
Duftrausch (Rosen Tantau 1986)[3405]	1	1	3	1	1	2	2	2	3	4	1	1	2	1	2	0	0	4	Tea hybrid	1986	Tantau	2	1	1	2	2
Rosenkreis Neunkirchen (Michler, K. H. 1995)[3417]	2	2	3	3	2	1	3	1	3	1	2	1	2	1	3	3	0	4	Floribunda rose	1995	Michler, K. H.	2		1	2	2
Westfalenpark (Kordes, W. Söhne 1986)[3441]	1	2	2	1	3	4	1	0	3	2	1	2	3	1	1	1	1	3	Shrub rose	1986	Kordes, W. Söhne			1	1	2
Hansestadt Bremen (Kordes, W. Söhne 1958)[298]	1	2	3	1	4	2	2	2	0	2	4	2	2	3	2	3	2	4	Floribunda rose	1958	Kordes, W. Söhne	2		1	2	2
Karoline Reiber (Hetzel 1991)[310]	1	3	3	3	3	1	1	0	2	2	1	1	3	0	2	4	3	3	Polyantha rose	1991	Hetzel	1			1
Champagnerperle (Kordes, W. Söhne 1983)[322]	2	1	1	2	2	3	2	0	1	2	1	2	1	0	2	3	3	2	Floribunda rose	1983	Kordes, W. Söhne	2		1	2	2
Goldregen (Rosen Tantau 1943)[334]	2	1	4	2	1	4	4	3	4	3	1	1	1	0	1	2	3	2	Floribunda rose	1943	Tantau	2		1	2	2
Rosenau (Eggert 1961)[346]	0	2	4	2	3	1	2	1	2	1	2	3	1	4	1	3	1	3	Floribunda rose	1961	Eggert	2		1	2	2
Dreienbrunnen (Berger, W. 1957)[370]	2	2	1	2	1	1	3	2	2	2	2	1	1	0	2	3	0	2	Polyantha hybrid	1957	Berger, W.			1		2
Maria Mathilda (Lens, L. 1980)[382]	1	2	2	3	0	1	3	2	1	3	1	1	2	1	3	3	3	3	Floribunda rose	1980	Lens	2		1	2	2
Sommernachtstraum (Krause 1944)[299]	0	2	2	0	4	2	0	2	0	0	4	2	4	2	0	4	2	2	Polyantha rose	1944	Krause	1			1
Cineraria (Lambert, P. 1909)[323]	0	0	2	2	4	2	0	2	2	2	2	2	2	0	2	4	2	0	Polyantha rose	1909	Lambert	1			1
Rodeo (Kordes, W. Söhne 1960)[347]	0	3	1	3	3	2	4	0	1	3	3	0	1	1	3	3	0	2	Floribunda rose	1960	Kordes, W. Söhne	2		1	2	2
Yves Piaget (Meilland 1985)[371]	4	3	2	2	1	4	4	0	4	2	1	1	0	1	3	3	3	1	Tea hybrid	1985	Meilland	2	1	1	2	2
Betty Morse (Kordes, W. Söhne 1949)[383]	3	3	1	1	1	3	4	1	4	3	1	2	0	0	3	2	1	2	Tea hybrid	1949	Kordes, W. Söhne	2	1	1	2	2
Katharina Zeimet (Lambert, P. 1901)[312]	0	0	4	4	2	0	2	0	2	0	4	4	4	0	0	4	0	2	Polyantha rose	1901	Lambert	1			1
Bridal Pink (Boerner; Jackson & Perkins 1967)[336]	2	3	3	1	2	3	4	1	3	2	0	1	2	0	3	2	1	2	Floribunda rose	1967	Jackson & Perkins	2		1	2	2
St. Pauli (Kordes, W. Söhne 1958)[348]	1	2	3	1	1	1	2	3	1	3	2	0	1	0	2	3	3	1	Floribunda rose	1958	Kordes, W. Söhne	2		1	2	2
Marina (Kordes, W. Söhne 1974)[360]	3	3	2	2	2	1	4	1	2	4	1	2	1	0	3	1	3	3	Floribunda rose	1974	Kordes, W. Söhne	2		1	2	2
Zambra (Meilland, M. L. 1961)[349]	3	3	4	3	2	2	4	2	2	4	1	1	0	0	3	2	0	2	Floribunda rose	1961	Meilland	2		1	2	2
Arakan (Harkness 1968)[373]	1	1	2	3	1	3	2	2	3	2	0	2	1	1	2	3	0	2	Floribunda rose	1968	Harkness	2		1	2	2
Käthchen (Hetzel 1985)[338]	1	4	2	3	3	0	2	0	2	1	2	0	3	1	4	2	3	1	Floribunda rose	1985	Hetzel	2		1	2	2
Prinzessin Irrlieb (Kordes, W. Söhne 1963)[350]	0	2	4	2	3	1	2	1	2	1	2	3	1	4	1	3	1	3	Polyantha hybrid	1963	Kordes, W. Söhne			1		2
Heidezauber (Rosen Tantau 1936)[362]	1	0	2	1	3	4	2	0	2	1	2	2	1	2	3	1	3	3	Polyantha hybrid	1936	Tantau			1		2
Heckengold (Kordes, W. Söhne 1986)[291]	1	2	4	4	0	3	3	2	3	4	0	1	1	0	3	2	4	3	Floribunda rose	1986	Kordes, W. Söhne	2		1	2	2
Christine (Schmadlak, Dr. 1983)[303]	0	2	3	0	3	0	1	0	2	1	3	2	2	1	2	4	4	2	Floribunda rose	1983	Schmadlak, Dr.	2		1	2	2
Pompadour Red (de Ruiter; Jackson & Perkins 1951)[327]	1	0	1	1	1	1	1	0	1	3	1	4	3	1	3	3	2	1	Polyantha hybrid	1951	Jackson & Perkins			1		2
Carl Kempkes (Kordes, W. Söhne 1937)[339]	1	1	0	2	1	2	4	1	2	2	3	2	2	1	2	1	0	2	Polyantha hybrid	1937	Kordes, W. Söhne			1		2
Karl Höchst (Hetzel 1983)[351]	0	2	4	3	1	3	1	0	3	2	2	3	1	0	2	2	4	4	Floribunda rose	1983	Hetzel	2		1	2	2
Tapis Rose (Meilland, F.; Conard-Pyle Co. 1948)[363]	1	0	2	2	3	3	3	2	2	4	0	3	2	2	2	2	2	1	Polyantha hybrid	1948	Meilland			1		2
Gloire des Polyantha (Guillot 1887)[292]	0	0	4	4	4	0	0	0	0	0	4	4	3	0	1	4	3	0	Polyantha rose	1887	Guillot	1			1
Elfe (Rosen Tantau 1988)[304]	1	1	4	3	2	1	1	0	1	1	4	2	4	1	2	3	3	1	Floribunda rose	1988	Tantau	2		1	2	2
Aennchen Müller (Schmidt, J. C. 1907)[316]	0	2	2	2	4	2	2	2	2	2	2	2	2	0	0	4	4	2	Polyantha rose	1907	Schmidt, J. C.	1			1
Else Poulsen (Poulsen, S. 1924)[328]	1	0	1	3	1	3	1	0	1	3	3	1	0	2	3	2	0	3	Polyantha hybrid	1924	Poulsen			1		2
Rumba (Poulsen, S. 1958)[340]	1	1	4	2	3	2	2	2	0	2	3	2	3	0	1	2	0	2	Polyantha hybrid	1958	Poulsen			1		2
Kordes' Sondermeldung (Kordes, W. Söhne 1950)[352]	2	3	2	1	2	2	2	0	3	1	3	2	0	1	3	3	2	3	Floribunda rose	1950	Kordes, W. Söhne	2		1	2	2
Allotria (Rosen Tantau 1958)[364]	0	1	3	3	4	0	3	0	2	2	3	4	1	1	3	2	0	1	Floribunda rose	1958	Tantau	2		1	2	2
Crêpe de Chine (Delbard-Chabert 1970)[376]	3	3	2	3	1	3	4	2	3	0	0	1	3	1	1	2	3	2	Tea hybrid	1970	Delbard	2	1	1	2	2
Orange Meillandina (Meilland 1980)[293]	0	2	2	2	2	1	2	0	0	2	3	3	0	1	3	2	1	1	Miniature rose	1980	Meilland		2	1		2
Sanssouci (Schmid, P. 1960)[305]	0	0	2	4	2	2	0	0	2	0	4	2	4	0	0	4	2	2	Polyantha rose	1960	Schmid, P.	1			1
Sommermärchen (Rosen Tantau 1942)[329]	1	1	3	3	2	1	4	2	2	2	2	1	2	0	2	3	3	2	Polyantha hybrid	1942	Tantau			1		2
Honigmond (Kordes, W. Söhne 1960)[341]	3	3	4	0	1	4	4	4	1	2	3	2	2	0	3	3	2	1	Floribunda rose	1960	Kordes, W. Söhne	2		1	2	2
Nordlicht (Kordes, W. Söhne 1957)[353]	1	2	3	1	2	3	3	1	1	0	3	0	0	2	2	2	1	3	Polyantha hybrid	1957	Kordes, W. Söhne			1		2
Goldener Reiter (Victor Teschendorff KG 1969)[377]	2	1	3	2	2	4	4	2	3	4	1	2	2	0	1	1	2	2	Floribunda rose	1969	Teschendorff	2		1	2	2
Siegesperle (Kiese 1915)[306]	0	0	2	4	2	2	0	0	2	0	4	2	4	0	0	4	2	2	Polyantha rose	1915	Kiese	1			1
Goldjuwel (Rosen Tantau 1959)[342]	3	1	4	1	0	1	3	4	2	3	4	1	1	1	0	2	1	2	Polyantha hybrid	1959	Tantau			1		2
Swantje (Rosen Tantau 1936)[354]	1	0	4	1	1	2	3	3	2	3	2	1	3	1	2	2	0	3	Polyantha hybrid	1936	Tantau			1		2
Ursel (Vogel, M. 1938)[366]	1	2	2	1	3	3	2	1	1	2	2	0	2	1	2	3	4	4	Polyantha rose	1938	Vogel, M.	1			1
Queen Mother (Kordes, W. Söhne 1998)[295]	0	3	4	1	1	1	0	0	0	1	4	3	1	1	1	4	0	1	Floribunda rose	1998	Kordes, W. Söhne	2		1	2	2
Martha Lambert (Lambert, P. 1936)[307]	0	0	4	0	4	0	0	0	2	0	4	4	4	2	0	4	0	0	Polyantha rose	1936	Lambert	1			1
Karl Weinhausen (Rosen Tantau 1942)[331]	0	0	3	1	4	2	1	1	0	2	1	2	2	3	1	3	3	4	Polyantha hybrid	1942	Tantau			1		2
Goldene Aue (GPG Bad Langensalza 1964)[343]	0	2	3	2	1	3	3	3	2	3	0	1	4	0	2	2	3	1	Floribunda rose	1964	GPG Bad Langensalza	2		1	2	2
Lampion (Rosen Tantau 1957)[355]	0	0	4	1	4	0	3	0	1	1	1	2	3	2	2	1	3	1	Polyantha hybrid	1957	Tantau			1		2
Red Pinocchio (Boerner; Jackson & Perkins 1947)[367]	1	0	2	2	3	2	2	0	2	4	1	2	1	1	3	1	2	2	Polyantha hybrid	1947	Jackson & Perkins			1		2
Martin Liebau (Kiese 1930)[379]	2	3	3	0	1	4	1	4	3	2	2	0	2	2	2	2	3	2	Remontant hybrid	1930	Kiese	2	1	1		2
Alte Liebe (Kordes, W. Söhne 1983)[296]	0	3	2	2	2	0	3	2	2	2	4	1	2	1	3	2	1	1	Floribunda rose	1983	Kordes, W. Söhne	2		1	2	2
Frau Alexander Weiss (Lambert, P. 1909)[320]	0	0	4	4	4	0	2	0	0	2	4	4	4	0	4	4	0	0	Polyantha rose	1909	Lambert	1			1
Play Rose (Meilland 1989)[332]	2	2	3	2	1	1	3	1	3	1	3	1	2	1	1	2	0	2	Floribunda rose	1989	Meilland	2		1	2	2
Hein Evers (Rosen Tantau 1957)[344]	0	0	2	3	4	2	2	2	1	1	3	2	3	2	3	3	3	1	Polyantha hybrid	1957	Tantau			1		2
Röschen Albrecht (Rosen Tantau 1981)[356]	2	1	4	4	2	0	2	0	2	1	3	1	2	1	2	4	3	3	Floribunda rose	1981	Tantau	2		1	2	2
Cocorico (Meilland, F. 1951)[368]	2	2	2	1	3	1	3	0	3	1	3	2	1	2	2	2	2	3	Polyantha hybrid	1951	Meilland			1		2
Alaska (Meilland, F. 1949)[380]	0	3	2	2	0	4	3	3	2	3	2	1	2	0	2	1	1	3	Tea hybrid	1949	Meilland	2	1	1	2	2
Erna Teschendorff (Teschendorff 1911)[321]	0	0	4	2	4	0	0	0	0	0	4	4	4	0	2	4	2	0	Polyantha rose	1911	Teschendorff	1			1
Frankenland (Rosen Tantau 1978)[333]	0	3	3	0	2	1	2	0	2	1	3	1	1	0	0	2	2	3	Floribunda rose	1978	Tantau	2		1	2	2
Horrido (Rosen Tantau 1963)[345]	1	1	4	2	4	0	3	0	3	0	2	2	3	3	1	1	3	1	Polyantha hybrid	1963	Tantau			1		2
Siren (Kordes, W. Söhne 1954)[357]	1	2	2	0	2	3	2	0	2	0	2	2	0	3	3	3	0	3	Polyantha hybrid	1954	Kordes, W. Söhne			1		2
Sangerhausen (Kordes, W. Söhne 1938)[369]	0	0	4	3	2	2	0	0	3	2	2	2	2	3	2	3	3	2	Polyantha hybrid	1938	Kordes, W. Söhne			1		2
Schloss Friedenstein (Schmidt, J. C. 1915)[3790]	0	0	4	4	4	0	0	0	2	0	1	4	4	0	0	4	2	0	Multiflora hybrid	1915	Schmidt, J. C.	1			1	1
Grande Amore (Kordes, W. Söhne 1968)[3802]	4	1	2	2	2	3	2	2	3	1	1	0	1	1	2	1	4	3	Tea hybrid	1968	Kordes, W. Söhne	2	1	1	2	2
Mildred Scheel (Rosen Tantau 1976)[3814]	1	0	2	2	1	1	3	0	4	3	1	0	1	1	3	0	0	3	Tea hybrid	1976	Tantau	2	1	1	2	2
Schwarzwaldmädel (Hetzel 1977)[3826]	3	2	2	3	2	2	4	0	4	3	2	2	1	0	3	1	2	3	Tea hybrid	1977	Hetzel	2	1	1	2	2
Sonia (Meilland, Alain 1974)[3791]	3	3	3	3	1	2	4	2	2	3	2	0	1	0	3	1	1	3	Tea hybrid	1974	Meilland	2	1	1	2	2
Wiener Blut (Berger, W. 1958)[3803]	1	2	1	1	1	1	3	0	3	3	3	1	2	1	2	1	3	3	Floribunda rose	1958	Berger, W.	2		1	2	2
Großherzog Wilhelm Ernst von Sachsen (Welter 1915)[3815]	1	0	2	2	0	3	2	2	4	1	0	2	1	1	3	2	2	4	Tea hybrid	1915	Welter	2	1	1	2	2
Muhme Löffler (Krause 1940)[3827]	3	1	2	1	1	3	4	1	4	3	0	2	0	2	3	3	1	4	Tea hybrid	1940	Krause	2	1	1	2	2
Gruß an Naumburg (Müller, K. 1928)[3792]	1	2	2	2	1	4	2	1	4	2	0	2	2	1	3	2	3	3	Tea hybrid	1928	Müller, K.	2	1	1	2	2
Amalie de Greif (Lambert, P. 1912)[3804]	1	4	3	1	0	4	1	4	2	2	3	2	2	0	4	3	3	4	Tea hybrid	1912	Lambert	2	1	1	2	2
Gruß vom Westerwald (Kettenbeil 1914)[3828]	0	2	2	2	0	3	2	4	3	1	1	1	1	2	4	2	3	4	Tea hybrid	1914	Kettenbeil	2	1	1	2	2
Summertime (Boerner; Jackson & Perkins 1957)[3805]	0	3	3	2	1	2	3	1	2	4	1	2	2	0	2	1	2	3	Tea hybrid	1957	Jackson & Perkins	2	1	1	2	2
Aviateur Blériot (Fauque 1909)[3794]	2	2	2	2	2	2	2	2	2	2	2	2	2	0	0	2	0	2	Wichurana hybrid	1909	Fauque	1			1
Pink Robin (Lens, L. 1992)[3806]	0	0	4	2	2	0	0	0	0	1	2	2	3	2	2	4	0	0	Shrub rose	1992	Lens			1	1	2
Sabine (Rosen Tantau 1962)[3783]	1	2	3	2	0	3	2	2	4	4	1	0	0	1	3	0	3	2	Tea hybrid	1962	Tantau	2	1	1	2	2
Concordia (Brix, Felix 1924)[3795]	0	2	0	2	1	2	2	4	3	3	0	2	2	1	4	2	2	2	Tea hybrid	1924	Brix, Felix	2	1	1	2	2
Olavus (Nielsen 1932)[3807]	1	1	3	3	0	4	1	3	3	2	0	1	2	2	2	3	4	1	Centifolia muscosa	1932	Nielsen	2			3	2
Belle Story (Austin, David 1984)[3784]	0	0	1	1	2	3	3	1	2	1	1	0	3	1	2	3	0	1	Shrub rose	1984	David Austin			1	1	2
Heinrich Wendland (Kordes, W. Söhne 1930)[3796]	2	2	2	2	1	4	3	1	3	3	1	2	1	2	1	1	2	3	Lutea hybrid	1930	Kordes, W. Söhne	2	1	1		2
Festival (VEG (S) Baumschulen Dresden 1984)[3820]	1	0	3	2	2	2	3	0	4	2	0	0	1	0	3	3	4	4	Tea hybrid	1984	VEG (S) Baumschulen Dresden	2	1	1	2	2
Marie Faist (Berger, V. 1925)[3785]	2	3	2	2	1	1	3	4	3	3	1	1	3	2	2	1	3	3	Tea hybrid	1925	Berger, V.	2	1	1	2	2
Preußen (Loebner 1920)[3797]	3	1	1	3	1	3	3	2	1	2	1	2	2	1	3	1	4	2	Tea hybrid	1920	Loebner	2	1	1	2	2
Sommerduft (Rosen Tantau 1986)[3809]	1	3	2	0	2	2	2	0	4	3	1	0	2	1	3	1	1	2	Tea hybrid	1986	Tantau	2	1	1	2	2
Hede (Rosen Tantau 1934)[3821]	0	1	4	1	1	4	3	3	2	3	0	1	0	0	3	1	0	3	Tea hybrid	1934	Tantau	2	1	1	2	2
Gartentraum (Hempelmann 1995)[3833]	3	3	2	2	0	2	3	1	3	3	1	1	2	1	3	0	2	2	Floribunda rose	1995	Hempelmann	2		1	2	2
Orange Sweetheart (Boerner; Jackson & Perkins 1952)[3810]	0	3	2	1	2	2	3	0	2	3	0	1	2	1	3	3	4	2	Floribunda rose	1952	Jackson & Perkins	2		1	2	2
Hobby (Rosen Tantau 1955)[3822]	0	0	4	1	2	2	1	0	2	3	2	2	4	3	2	2	3	4	Polyantha hybrid	1955	Tantau			1		2
Katharina Schmadlak (Schmadlak, Dr.)[3799]	1	3	0	1	0	2	2	1	4	3	1	2	2	3	2	2	3	3			Schmadlak, Dr.
Käte Beyer (Vogel, M. 1947)[3811]	0	1	4	2	3	0	3	0	2	1	2	2	2	0	2	2	4	2	Polyantha hybrid	1947	Vogel, M.			1		2
Romina (Rosen Tantau 1992)[3823]	1	3	1	1	2	1	3	2	3	1	0	1	2	2	2	1	2	3	Tea hybrid	1992	Tantau	2	1	1	2	2
Old Time (Kordes, W. Söhne 1969)[3788]	2	0	2	2	1	4	3	4	3	3	1	0	1	1	3	1	3	3	Tea hybrid	1969	Kordes, W. Söhne	2	1	1	2	2
Mme. Couibes (Meilland, Alain 1938)[3800]	3	2	1	1	0	4	3	2	3	2	2	0	2	1	2	3	0	3	Tea hybrid	1938	Meilland	2	1	1	2	2
Felix Brix (Brix, Felix 1921)[3812]	1	3	2	1	0	3	2	4	3	2	1	2	1	2	2	1	4	3	Tea hybrid	1921	Brix, Felix	2	1	1	2	2
Gertrud Westphal (Kordes, W. Söhne 1951)[3824]	1	1	2	1	1	2	3	2	2	1	4	0	0	2	3	2	1	3	Polyantha hybrid	1951	Kordes, W. Söhne			1		2
Morgensonne 88 (Kordes, W. Söhne 1988)[3789]	1	2	2	0	0	2	3	2	2	3	3	2	3	1	2	3	1	2	Repeat-flowering climbing rose	1988	Kordes, W. Söhne			1	1	2
Else (Vogel, M. 1929)[3801]	1	4	0	3	2	3	2	2	3	2	0	0	0	1	4	3	2	2	Tea hybrid	1929	Vogel, M.	2	1	1	2	2
Gail Borden (Kordes, W. Söhne 1957)[3813]	2	3	2	1	0	4	4	2	4	2	1	2	1	1	3	2	3	2	Tea hybrid	1957	Kordes, W. Söhne	2	1	1	2	2
Simerose (Meilland, F. 1939)[3825]	1	0	2	2	0	3	1	3	2	4	0	1	1	0	2	2	4	1	Tea hybrid	1939	Meilland	2	1	1	2	2
Laurent Nicolas (Velle-Boudolf, A.; Lens-Roses 2009)[406]	1	0	4	3	1	3	0	3	2	3	1	2	3	1	3	4	1	1	Moschata hybrid	2009	Lens	1			1
Elbflorenz (Schmadlak, Dr. 1965)[418]	4	2	1	1	2	3	3	1	3	2	2	0	3	1	3	2	1	3	Shrub rose	1965	Schmadlak, Dr.			1	1	2
Picatelli (Wänninger, Franz 2003)[430]	1	1	4	2	2	3	1	0	4	3	2	2	2	1	3	2	4	1	Floribunda rose	2003	Wänninger, Franz	2		1	2	2
Esprit (Wänninger, Franz 1996)[442]	0	2	4	3	1	0	0	0	2	2	1	2	3	0	2	3	4	1	Floribunda rose	1996	Wänninger, Franz	2		1	2	2
Parthenon (Delbard-Chabert 1967)[466]	2	3	2	3	1	3	4	1	3	3	2	2	1	0	2	2	1	2	Tea hybrid	1967	Delbard	2	1	1	2	2
Dentelle de Bruxelles (Lens, L. 1988)[407]	0	0	4	0	2	2	0	2	2	0	2	2	4	0	0	4	0	0	Shrub rose	1988	Lens			1	1	2
Gars am Kamp (Schmadlak, Dr. 1973)[419]	1	1	2	2	0	3	2	2	2	3	2	3	2	1	2	2	2	2	Shrub rose	1973	Schmadlak, Dr.			1	1	2
Dr. Johann Schmadlak (Schmadlak, Dr. 1976)[420]	0	1	2	1	3	1	3	2	3	1	2	1	2	1	3	1	4	1	Shrub rose	1976	Schmadlak, Dr.			1	1	2
Variety Club (Harkness 1999)[444]	2	2	4	1	1	1	3	1	3	4	1	1	4	1	3	1	2	3	Dward rose	1999	Harkness
Emeraude d'Or (Delbard-Chabert 1965)[456]	3	4	2	1	0	1	3	2	3	2	1	1	3	0	2	1	1	2	Tea hybrid	1965	Delbard	2	1	1	2	2
Magdalena (Wänninger, Franz 2000)[457]	2	1	3	2	0	3	3	0	3	4	0	0	3	0	3	1	3	1	Floribunda rose	2000	Wänninger, Franz	2		1	2	2
Baron de Wassenaer (Verdier, V. 1854)[398]	2	0	4	0	1	4	1	3	2	1	1	0	3	2	3	3	0	0	Centifolia muscosa	1854	Verdier, V.	2			3	2
Pillnitzer Kobold (Schmadlak, Dr. 1981)[422]	0	2	3	2	2	1	1	2	2	3	2	1	2	2	3	3	1	2	Polyantha hybrid	1981	Schmadlak, Dr.			1		2
Madame Bovary (Delbard 2001)[434]	1	1	2	2	1	1	3	1	3	3	1	2	2	2	2	1	3	3	Floribunda rose	2001	Delbard	2		1	2	2
Dr. Hermann Schulze-Delitzsch (Liebig 1999)[446]	1	4	1	0	2	3	4	2	3	3	2	1	2	0	2	4	4	1	Floribunda rose	1999	Liebig	2		1	2	2
Vierländerin (Kordes, W. Söhne 1983)[387]	2	1	4	1	2	2	1	1	1	3	1	1	2	1	2	2	0	3	Floribunda rose	1983	Kordes, W. Söhne	2		1	2	2
Pierrot (Lens, L. 1971)[399]	1	1	2	2	2	1	3	1	1	3	2	1	3	0	3	3	1	1	Floribunda rose	1971	Lens	2		1	2	2
Belle du Seigneur (Delbard 2001)[447]	2	1	3	3	2	4	1	0	2	2	0	1	3	1	3	1	0	2	Tea hybrid	2001	Delbard	2	1	1	2	2
Frau Hugo Lauster (Lauster 1931)[388]	2	2	2	2	0	4	3	4	2	1	0	2	3	1	3	1	4	4	Tea hybrid	1931	Lauster	2	1	1	2	2
Charmian (Austin, David 1986)[412]	2	1	1	1	1	3	3	0	1	3	1	2	3	1	2	2	1	0	Shrub rose	1986	David Austin			1	1	2
Australian Gold (Kordes, W. Söhne 1985)[436]	3	0	2	2	0	3	4	4	4	3	1	0	1	1	2	1	3	3	Floribunda rose	1985	Kordes, W. Söhne	2		1	2	2
Swarthmore (Meilland, Alain 1963)[448]	1	3	0	3	1	3	2	3	3	3	0	1	1	0	3	3	2	3	Tea hybrid	1963	Meilland	2	1	1	2	2
Bordure Blanche (Delbard 1997)[460]	1	1	4	3	1	1	0	0	0	1	3	3	3	0	1	3	0	0	Floribunda rose	1997	Delbard	2		1	2	2
Félicité Parmentier (Parmentier 1836)[413]	2	1	4	0	0	4	0	4	1	1	0	0	2	2	0	4	0	0	Alba rose	1836	Parmentier		4	3	3	2
Dentelle de Malines (Lens, L. 1986)[414]	2	0	4	0	2	2	2	4	4	0	2	2	4	0	0	4	0	0	Shrub rose	1986	Lens			1	1	2
Château d'Amboise (Delbard-Chabert 1988)[438]	3	2	2	1	2	2	4	1	4	3	1	2	2	1	2	4	1	4	Tea hybrid	1988	Delbard	2	1	1	2	2
Juliette Gréco (Delbard 1999)[450]	2	1	3	3	0	3	4	2	3	4	2	1	3	1	2	2	2	1	Tea hybrid	1999	Delbard	2	1	1	2	2
Aenne Burda (Kordes, W. Söhne 1973)[462]	3	3	2	3	2	2	4	0	4	2	1	0	3	0	2	0	1	3	Tea hybrid	1973	Kordes, W. Söhne	2	1	1	2	2
Duisburg (Hinner 1908)[391]	0	2	2	1	1	3	0	2	4	0	1	2	2	1	4	2	0	2	Tea hybrid	1908	Hinner	2	1	1	2	2
Crystal (Poulsen 1996)[427]	1	2	3	2	0	3	1	1	1	1	1	1	2	1	3	2	1	1	Floribunda rose	1996	Poulsen	2		1	2	2
Tchaikovski (Meilland 1999)[439]	1	2	2	3	1	2	2	2	3	1	1	0	2	0	3	2	2	2	Floribunda rose	1999	Meilland	2		1	2	2
Paul Cézanne (Jackson & Perkins 1992)[451]	3	2	3	2	1	4	3	3	2	4	1	1	3	1	3	1	0	3	Tea hybrid	1992	Jackson & Perkins	2	1	1	2	2
Rosa Traum (Kordes, W. Söhne 1974)[463]	3	2	3	2	0	2	3	1	3	3	2	2	1	0	3	1	3	3	Tea hybrid	1974	Kordes, W. Söhne	2	1	1	2	2
Magdeburger Dom (Schmadlak, Dr.)[404]	3	2	2	0	1	2	3	0	4	3	1	1	2	0	3	1	3	4	Shrub rose		Schmadlak, Dr.			1	1	2
France Info (Delbard 1987)[440]	2	2	1	1	1	4	4	2	3	4	2	1	3	1	1	2	1	2	Tea hybrid	1987	Delbard	2	1	1	2	2
La Passionata (Delbard 1969)[452]	2	2	2	2	1	2	3	2	4	2	1	1	2	1	3	1	4	2	Tea hybrid	1969	Delbard	2	1	1	2	2
Beate-Anita (Wänninger, Franz 2002)[476]	3	2	4	1	1	1	3	0	2	4	1	1	1	0	2	2	2	1	Floribunda rose	2002	Wänninger, Franz	2		1	2	2
Rosenmärchen (Kordes, W. Söhne 1940)[417]	1	0	3	3	2	3	3	2	1	4	1	2	3	1	2	2	3	1	Floribunda rose	1940	Kordes, W. Söhne	2		1	2	2
Baronne Edmond de Rothschild (Meilland 1969)[453]	2	2	1	3	1	4	3	0	3	2	0	1	1	2	3	0	2	3	Tea hybrid	1969	Meilland	2	1	1	2	2
Marietta (Rosen Tantau 1985)[477]	0	1	3	2	2	2	3	2	4	3	1	1	2	0	3	1	2	4	Floribunda rose	1985	Tantau	2		1	2	2
Barbarina (Berger, Anni 1965)[490]	1	3	4	3	2	1	4	3	3	3	2	1	3	0	2	2	2	3	Floribunda rose	1965	Berger, Anni	2		1	2	2
Salzagold (GPG Bad Langensalza 1980)[502]	2	0	2	2	1	4	3	3	3	4	1	1	1	1	2	1	4	4	Tea hybrid	1980	GPG Bad Langensalza	2	1	1	2	2
Schloss Moritzburg (Haenchen, Dr. E.; Teschendorff 1967)[514]	0	2	2	0	4	2	0	1	1	3	1	4	1	1	3	2	1	3	Polyantha hybrid	1967	Teschendorff			1		2
Abu (VEG (S) Baumschulen Dresden 1973)[526]	0	1	2	0	0	4	2	3	4	3	2	1	2	1	2	1	1	4	Tea hybrid	1973	VEG (S) Baumschulen Dresden	2	1	1	2	2
The Wallflower (Paul, G. 1901)[538]	1	3	3	3	3	3	1	1	0	0	1	3	3	2	3	4	0	1	Multiflora hybrid	1901	Paul, G.	1			1	1
Caramba (Rosen Tantau 1966)[550]	2	1	2	2	1	3	4	2	3	3	1	2	3	1	3	0	2	4	Tea hybrid	1966	Tantau	2	1	1	2	2
Grand'mère Jenny (Meilland, F. 1950)[562]	1	1	3	3	0	4	3	2	3	3	1	1	2	0	1	1	4	2	Tea hybrid	1950	Meilland	2	1	1	2	2
Trompeter von Säckingen (Geschwind um 1890)[574]	1	1	3	2	0	3	1	1	0	1	2	2	2	3	1	3	4	0	Multiflora hybrid	1890	Geschwind	1			1	1
Feuerreiter (VEG (S) Baumschulen Dresden 1968)[491]	2	3	0	1	4	1	4	0	1	2	3	3	2	1	3	2	1	0	Polyantha hybrid	1968	VEG (S) Baumschulen Dresden			1		2
Motiv (VEG (S) Baumschulen Dresden 1983)[503]	1	3	3	1	1	1	3	3	3	3	2	2	1	0	3	0	3	4	Tea hybrid	1983	VEG (S) Baumschulen Dresden	2	1	1	2	2
Reigen (GPG Bad Langensalza 1984)[515]	2	1	3	2	1	3	2	2	1	1	2	2	0	1	3	1	3	2	Floribunda rose	1984	GPG Bad Langensalza	2		1	2	2
Karneol Rose (Rupprecht-Radke 1964)[527]	3	2	1	1	1	2	4	1	3	1	2	2	0	1	3	1	3	3	Tea hybrid	1964	Rupprecht-Radke	2	1	1	2	2
Harmonie (Kordes, W. Söhne 1954)[539]	1	1	2	3	2	3	3	3	3	2	3	2	2	1	3	4	1	2	Floribunda rose	1954	Kordes, W. Söhne	2		1	2	2
Tradition (Kordes, W. Söhne 1965)[551]	3	0	3	3	4	2	3	1	3	2	2	1	2	1	3	2	2	4	Tea hybrid	1965	Kordes, W. Söhne	2	1	1	2	2
Laure Soupert (Soupert & Notting 1927)[563]	0	2	4	4	4	0	4	0	2	0	4	4	2	0	0	4	2	0	Multiflora hybrid	1927	Soupert & Notting	1			1	1
Cardinal de Richelieu (Parmentier vor 1847)[575]	1	2	4	2	1	2	0	3	4	1	1	1	3	1	1	3	4	0	Gallica	1847	Parmentier
Feuertaufe (GPG Bad Langensalza 1980)[492]	1	3	3	2	3	1	4	2	1	4	3	3	3	1	2	2	1	4	Polyantha hybrid	1980	GPG Bad Langensalza			1		2
Sonne der Freundschaft (GPG Bad Langensalza 1978)[504]	2	2	3	2	0	2	3	4	1	4	2	0	0	0	1	1	1	4	Floribunda rose	1978	GPG Bad Langensalza	2		1	2	2
Effekt (Berger, Anni 1975)[516]	2	4	3	2	3	3	3	2	3	3	1	2	2	0	3	1	3	3	Floribunda rose	1975	Berger, Anni	2		1	2	2
Goldschmied (VEG (S) Baumschulen Dresden 1986)[528]	1	2	3	2	2	4	3	2	2	4	1	1	3	0	2	1	4	3	Floribunda rose	1986	VEG (S) Baumschulen Dresden	2		1	2	2
Oberleutnant Immelmann (Henninger 1936)[540]	0	4	2	0	0	4	1	4	2	2	2	0	2	1	4	3	3	2	Tea hybrid	1936	Henninger	2	1	1	2	2
Leopold Ritter (Geschwind 1900)[565]	1	0	3	2	0	4	1	2	2	1	1	2	3	2	3	3	2	1	Multiflora hybrid	1900	Geschwind	1			1	1
St. Ingbert (Lambert, P. 1926)[554]	0	1	1	1	1	3	2	4	3	3	1	1	2	1	2	2	1	3	Remontant hybrid	1926	Lambert	2	1	1		2
Kasbek (VEG (S) Baumschulen Dresden 1976)[483]	0	2	2	3	1	4	3	2	2	4	1	2	2	0	3	2	3	3	Tea hybrid	1976	VEG (S) Baumschulen Dresden	2	1	1	2	2
Roletta (GPG Bad Langensalza 1983)[495]	2	2	2	2	2	2	3	2	4	3	0	2	4	0	3	2	3	3	Floribunda rose	1983	GPG Bad Langensalza	2		1	2	2
Ballade (GPG Bad Langensalza 1987)[507]	3	0	2	3	2	3	4	0	4	2	2	3	1	2	3	2	0	3	Tea hybrid	1987	GPG Bad Langensalza	2	1	1	2	2
Salut (VEG (S) Baumschulen Dresden 1987)[519]	2	2	2	1	3	2	3	0	3	3	0	1	1	0	2	1	0	3	Tea hybrid	1987	VEG (S) Baumschulen Dresden	2	1	1	2	2
Frau Lina Strassheim (Strassheim 1907)[531]	0	4	4	4	4	0	0	2	0	2	4	4	4	2	0	2	0	0	Multiflora hybrid	1907	Strassheim	1			1	1
Feria (Meilland 1968)[543]	2	2	1	2	0	4	4	1	3	2	1	2	3	1	2	1	1	3	Tea hybrid	1968	Meilland	2	1	1	2	2
Frau Elisabeth Sprenger (Wirtz & Eicke 1937)[567]	0	3	2	2	0	4	2	4	3	4	0	0	1	1	2	2	1	3	Tea hybrid	1937	Wirtz & Eicke	2	1	1	2	2
Alte Liebe (Berger, Anni 1974)[484]	2	1	1	3	3	2	4	2	3	4	1	1	4	0	2	1	2	3	Tea hybrid	1974	Berger, Anni	2	1	1	2	2
Mirakel (VEG (S) Baumschulen Dresden 1986)[496]	2	3	2	2	2	3	4	3	2	4	0	0	0	0	1	0	1	2	Floribunda rose	1986	VEG (S) Baumschulen Dresden	2		1	2	2
Silberzauber (GPG Bad Langensalza 1985)[508]	2	1	3	2	1	2	4	0	3	3	1	2	1	1	1	1	2	3	Floribunda rose	1985	GPG Bad Langensalza	2		1	2	2
Romanze (VEG (S) Baumschulen Dresden 1972)[520]	0	1	4	0	1	0	3	3	2	2	3	2	2	2	1	2	0	2	Polyantha hybrid	1972	VEG (S) Baumschulen Dresden			1		2
Mainzer Wappen (Kordes, W. Söhne 1963)[544]	2	2	3	2	2	2	3	1	3	3	2	2	1	1	2	2	2	3	Kordesii hybrid	1963	Kordes, W. Söhne		2	1		2
Parkzauber (Kordes, W. Söhne 1956)[556]	1	3	3	1	1	4	2	2	2	2	1	1	1	1	1	3	4	1	Centifolia muscosa	1956	Kordes, W. Söhne	2			3	2
Félicité-Perpétue (Jacques 1828)[568]	4	2	4	2	2	2	2	2	4	0	0	2	2	2	3	4	4	0	Sempervirens hybrid	1828	Jacques
Vulkan (VEG (S) Baumschulen Dresden 1981)[485]	2	3	1	2	1	2	1	0	4	3	1	1	3	2	2	2	1	4	Tea hybrid	1981	VEG (S) Baumschulen Dresden	2	1	1	2	2
Weißes Meer (VEG (S) Baumschulen Dresden 1975)[497]	1	2	2	2	2	4	3	2	3	4	2	1	3	0	3	0	3	4	Floribunda rose	1975	VEG (S) Baumschulen Dresden	2		1	2	2
Florett (GPG Bad Langensalza 1983)[509]	2	3	2	2	0	3	2	1	2	4	0	1	0	0	3	1	3	4	Floribunda rose	1983	GPG Bad Langensalza	2		1	2	2
Meridian (VEG (S) Baumschulen Dresden 1989)[521]	0	0	2	2	0	3	4	1	4	2	2	1	0	0	3	2	3	4	Tea hybrid	1989	VEG (S) Baumschulen Dresden	2	1	1	2	2
Clbg. Hermann Robinow (Lambert, P. 1934)[533]	2	1	3	2	0	4	2	3	2	3	2	3	1	1	1	1	3	2	Climbing tea hybrid	1934	Lambert	2		1		2
Kölner Karneval (Kordes, W. Söhne 1964)[545]	1	0	2	3	1	3	2	1	2	1	1	2	2	2	4	1	1	4	Tea hybrid	1964	Kordes, W. Söhne	2	1	1	2	2
Mme. Armand Souzy (Meilland, F. 1945)[569]	2	2	1	2	1	3	3	2	3	4	2	2	0	2	2	3	1	2	Tea hybrid	1945	Meilland	2	1	1	2	2
Menuett (GPG Bad Langensalza 1988)[486]	2	1	1	1	0	3	4	0	3	3	2	2	2	0	2	1	2	3	Tea hybrid	1988	GPG Bad Langensalza	2	1	1	2	2
Geschwister Scholl (GPG Bad Langensalza 1974)[498]	0	4	2	3	2	4	2	3	3	2	2	3	4	0	2	2	3	2	Polyantha rose	1974	GPG Bad Langensalza	1			1
Pinal (Institut für Obstbau Dresden Pillnitz 1969)[510]	0	2	3	3	4	2	3	3	2	1	3	2	2	0	2	3	4	1	Polyantha hybrid	1969	Institut für Obstbau Dresden Pillnitz			1		2
Katrin (GPG Bad Langensalza 1972)[522]	3	2	2	1	1	1	3	2	4	2	2	2	2	1	2	0	3	3	Tea hybrid	1972	GPG Bad Langensalza	2	1	1	2	2
Ernst Dörell (Geschwind 1887)[546]	3	1	4	2	1	0	1	3	1	0	2	2	4	1	1	3	0	0	Multiflora hybrid	1887	Geschwind	1			1	1
Prinzessin Ludwig von Bayern (Brög 1911)[558]	0	2	4	2	4	0	0	0	0	0	4	4	4	0	0	4	0	0	Multiflora hybrid	1911	Brög	1			1	1
Favorite (Lens, L. 1980)[570]	1	0	2	1	0	0	1	2	0	3	2	1	3	1	3	1	3	0	Floribunda rose	1980	Lens	2		1	2	2
Olympisches Feuer 92 (Rosen Tantau 1992)[487]	1	1	2	3	2	1	3	0	2	0	4	0	1	1	3	3	3	2	Floribunda rose	1992	Tantau	2		1	2	2
Gnom (Berger, W. 1957)[499]	2	3	2	1	1	1	2	2	2	3	2	2	2	0	2	2	1	3	Floribunda rose	1957	Berger, W.	2		1	2	2
Komet (VEG (S) Baumschulen Dresden 1977)[511]	1	2	2	2	2	1	2	1	4	2	1	2	2	1	1	0	2	3	Tea hybrid	1977	VEG (S) Baumschulen Dresden	2	1	1	2	2
Variant (VEG (S) Baumschulen Dresden 1973)[523]	2	1	3	1	0	1	4	1	3	3	1	1	2	0	4	2	1	2	Floribunda rose	1973	VEG (S) Baumschulen Dresden	2		1	2	2
Souvenir de l'Exposition de Bordeaux (Puyravaud 1905)[535]	1	0	3	3	3	2	1	3	0	1	3	3	3	3	1	3	4	1	Multiflora hybrid	1905	Puyravaud	1			1	1
Futtaker Schlingrose (Geschwind um 1900)[547]	1	1	3	1	2	3	1	2	3	1	1	1	3	2	2	3	4	1	Multiflora hybrid	1900	Geschwind	1			1	1
Laura (Meilland 1969)[559]	2	1	3	2	0	3	2	2	3	2	2	3	2	1	3	2	2	4	Tea hybrid	1969	Meilland	2	1	1	2	2
Lebensfreude (GPG Bad Langensalza 1979)[571]	2	3	3	1	2	1	3	0	2	3	1	2	1	1	2	1	1	4	Tea hybrid	1979	GPG Bad Langensalza	2	1	1	2	2
Dessert (VEG (S) Baumschulen Dresden 1989)[488]	0	1	4	3	2	1	2	2	3	3	0	1	2	0	3	2	2	2	Floribunda rose	1989	VEG (S) Baumschulen Dresden	2		1	2	2
Csárdás (Berger, W. 1965)[500]	1	1	3	3	2	2	2	2	2	2	2	2	2	1	1	1	2	2	Floribunda rose	1965	Berger, W.	2		1	2	2
Pegasus (VEG (S) Baumschulen Dresden 1988)[512]	3	3	3	2	2	2	3	0	3	3	1	1	1	0	3	1	3	3	Tea hybrid	1988	VEG (S) Baumschulen Dresden	2	1	1	2	2
Kombination (VEG (S) Baumschulen Dresden 1977)[524]	1	2	2	1	3	2	3	0	3	4	1	1	0	0	4	2	3	1	Floribunda rose	1977	VEG (S) Baumschulen Dresden	2		1	2	2
Blumen Dankert (Kiese 1904)[536]	0	0	4	4	4	0	0	0	0	0	4	4	4	3	0	4	0	0	Multiflora hybrid	1904	Kiese	1			1	1
Düsterlohe (Kordes, W. Söhne 1931)[548]	2	1	3	1	1	3	2	1	4	3	0	3	3	1	3	1	2	1	Arvensis hybrid	1931	Kordes, W. Söhne
Romantica (Meilland, M. L. 1962)[560]	1	1	2	2	1	3	3	3	3	1	2	2	2	1	3	1	3	3	Tea hybrid	1962	Meilland	2	1	1	2	2
Louis Sauvage (Turbat 1914)[572]	0	1	4	2	4	0	0	0	0	0	4	4	4	0	0	2	0	0	Wichurana hybrid	1914	Turbat	1			1
Salzaperle (GPG Bad Langensalza 1977)[489]	3	4	1	2	0	3	2	1	4	4	1	1	3	1	2	3	4	3	Tea hybrid	1977	GPG Bad Langensalza	2	1	1	2	2
Poiana (GPG Bad Langensalza 1972)[501]	1	2	3	3	0	4	3	4	3	3	2	2	3	0	2	1	4	3	Tea hybrid	1972	GPG Bad Langensalza	2	1	1	2	2
Italienisches Dörfchen (VEG (S) Baumschulen Dresden 1967)[513]	3	3	2	2	2	0	2	0	3	1	3	3	0	2	4	4	3	0	Floribunda rose	1967	VEG (S) Baumschulen Dresden	2		1	2	2
Oberbürgermeister Boock (Berger, W. vor 1960)[525]	2	1	2	3	3	2	0	3	0	2	3	0	3	2	2	3	0	3	Polyantha hybrid	1960	Berger, W.			1		2
Souvenir de J. Mermet (Mermet 1934)[537]	0	3	4	4	2	2	0	2	2	2	4	4	2	0	0	4	4	0	Wichurana hybrid	1934	Mermet	1			1
Bergers Roma (Berger, W. 1965)[549]	3	1	1	1	1	1	3	2	3	3	1	1	1	1	3	2	2	3	Tea hybrid	1965	Berger, W.	2	1	1	2	2
Elektra (Rupprecht-Radke 1964)[561]	1	2	3	3	1	4	3	2	4	3	0	0	3	0	3	2	4	1	Tea hybrid	1964	Rupprecht-Radke	2	1	1	2	2
Clematis (Turbat 1924)[573]	0	2	4	4	4	0	0	0	0	0	4	4	4	0	0	2	4	0	Wichurana hybrid	1924	Turbat	1			1
Île de France (Nonin 1922)[610]	0	0	4	4	3	0	0	0	0	0	4	4	4	1	0	4	0	0	Wichurana hybrid	1922	Nonin	1			1
Heckenfeuer (Kordes, W. Söhne 1984)[671]	1	1	3	1	3	1	2	0	1	2	4	1	1	1	2	3	1	3	Floribunda rose	1984	Kordes, W. Söhne	2		1	2	2
Feu Follet (Lens, L. 1991)[636]	1	0	4	1	3	0	3	0	2	2	2	0	1	1	2	3	3	3	Miniature rose	1991	Lens		2	1		2
Ellen Poulsen (Poulsen, D. 1911)[660]	0	3	4	0	2	0	2	0	0	2	4	4	2	0	2	4	0	2	Polyantha rose	1911	Poulsen	1			1
Elfenreigen (Krause 1939)[602]	2	1	3	1	1	4	1	4	3	2	1	0	2	1	1	3	2	2	Macrantha hybrid	1939	Krause
Iranja (Lens, L. 1984)[615]	0	0	3	2	2	1	2	0	2	1	2	0	2	0	3	3	4	3	Miniature rose	1984	Lens		2	1		2
Zwergenfee (Kordes, W. Söhne 1979)[627]	2	2	3	1	3	2	2	0	1	2	2	2	1	1	1	3	1	3	Miniature rose	1979	Kordes, W. Söhne		2	1		2
Zwergkönig (Kordes, W. Söhne 1954)[639]	1	1	3	1	4	0	1	1	4	1	0	3	1	3	1	4	0	3	Miniature rose	1954	Kordes, W. Söhne		2	1		2
Marie-Jeanne (Turbat 1913)[580]	0	1	4	2	4	2	0	0	0	4	4	2	4	0	2	4	0	2	Multiflora hybrid	1913	Turbat	1			1	1
Manda's Triumph (Horvath; Manda 1899)[604]	0	0	4	2	4	0	2	0	0	0	4	4	4	0	0	4	0	0	Wichurana hybrid	1899	Horvath; Manda	1			1
Fire King (Meilland, F. 1958)[640]	1	2	3	2	3	2	3	0	1	2	1	2	2	2	2	4	3	1	Floribunda rose	1958	Meilland	2		1	2	2
Simplicity (Lens, L. 1990)[652]	1	0	3	3	1	2	2	1	2	2	1	1	1	1	2	4	4	3	Floribunda rose	1990	Lens	2		1	2	2
Papa Rouillard (Turbat 1923)[605]	0	0	2	2	4	0	0	2	0	0	4	2	2	0	0	4	4	2	Wichurana hybrid	1923	Turbat	1			1
Minuetto (Meilland 1971)[617]	0	0	4	2	4	0	3	0	2	3	2	1	2	0	2	4	2	2	Miniature rose	1971	Meilland		2	1		2
Siegeslied (Rosen Tantau 1940)[653]	0	3	1	1	3	3	2	0	2	2	0	2	1	1	0	3	4	3	Polyantha hybrid	1940	Tantau			1		2
Frau Oberhofgärtner Schulze (Lambert, P. 1909)[665]	0	1	4	4	4	0	0	0	2	0	4	4	2	0	0	4	2	0	Polyantha rose	1909	Lambert	1			1
Excellenz Kuntze (Lambert, P. 1909)[582]	0	0	4	4	2	4	0	0	0	4	4	4	2	2	0	4	4	2	Lambertiana rose	1909	Lambert	1				2
Cecile Lens (Lens, L. 1980)[618]	1	0	2	1	2	2	3	1	2	1	1	0	2	0	3	4	3	2	Miniature rose	1980	Lens		2	1		2
Morgengruß (Kordes, W. Söhne 1962)[607]	1	1	3	2	1	2	2	2	0	1	2	1	3	2	1	3	0	1	Kordesii hybrid	1962	Kordes, W. Söhne		2	1		2
Maleica (Rosen Tantau 1988)[643]	0	2	3	0	3	3	1	1	1	2	1	1	3	0	2	4	1	2	Floribunda rose	1988	Tantau	2		1	2	2
Lorenz Schwamborn (Schmid, P. 1960)[655]	1	0	2	2	3	1	1	1	3	0	3	2	1	2	2	3	2	3	Polyantha rose	1960	Schmid, P.	1			1
Martha (Lambert, P. 1906)[667]	0	2	0	4	2	0	2	0	0	2	4	0	0	0	0	4	4	2	Polyantha rose	1906	Lambert	1			1
Rambling Rector (England; Daisy Hill Nurseries vor 1912)[596]	2	0	4	2	2	2	4	2	4	0	0	2	4	0	0	4	0	0	Multiflora hybrid	1912	England; Daisy Hill Nurseries	1			1	1
Maigold (Kordes, W. Söhne 1953)[608]	1	0	4	2	0	3	3	3	3	4	1	1	1	0	0	3	0	2	Shrub rose	1953	Kordes, W. Söhne			1	1	2
Petit Canard (Lens, L. 1984)[620]	1	0	3	3	0	2	4	2	2	2	3	1	2	0	2	3	2	2	Miniature rose	1984	Lens		2	1		2
Sachsenfeuer (Schmadlak, Dr. um 1973)[632]	1	0	4	1	2	0	3	1	2	2	3	2	0	3	2	3	1	1	Floribunda rose	1973	Schmadlak, Dr.	2		1	2	2
Deutsches Danzig (Lambert, P. 1935)[656]	2	2	2	0	2	0	2	2	0	0	4	2	2	0	0	4	2	2	Polyantha hybrid	1935	Lambert			1		2
Little Pim (Lens, L. 1984)[668]	2	2	3	1	3	0	2	0	0	1	3	2	1	2	2	3	1	3	Miniature rose	1984	Lens		2	1		2
Sonnenkind (Kordes, W. Söhne 1987)[657]	1	2	4	3	3	2	4	1	2	3	4	1	2	0	0	3	4	1	Miniature rose	1987	Kordes, W. Söhne		2	1		2
Melle Fischer (Pfitzer 1914)[669]	0	3	4	4	4	0	2	0	0	2	4	4	4	0	4	4	0	0	Polyantha rose	1914	Pfitzer	1			1
Mme. Sophie Charlotte (Weihrauch 1980)[682]	2	1	3	0	0	4	2	2	4	3	0	2	1	1	0	3	4	1	Alba rose	1980	Weihrauch		4	3	3	2
Frau Geheimrat Späth (Tepelmann 1941)[730]	2	3	2	1	0	4	1	4	3	3	1	2	1	0	3	3	3	2	Shrub rose	1941	Tepelmann			1	1	2
Frau Helene Videnz (Lambert, P. 1904)[742]	0	3	4	4	2	0	2	0	2	2	4	4	4	0	2	4	4	0	Multiflora hybrid	1904	Lambert	1			1	1
Ufhofen (Berger, W. 1964)[766]	1	3	4	1	2	0	2	3	1	1	2	2	1	1	3	3	2	3		1964	Berger, W.
Frau Albert Hochstrasser (Weigand 1908)[707]	0	2	4	4	2	2	0	0	2	2	4	4	2	0	0	2	4	2	Wichurana hybrid	1908	Weigand	1			1
Spitzenschleier (VEG (S) Baumschulen Dresden 1989)[719]	0	2	4	4	4	0	2	2	0	0	4	2	4	0	0	4	0	0	Ground cover to small shrub roses	1989	VEG (S) Baumschulen Dresden	1			1	1
Manita (Kordes, W. Söhne 1996)[684]	1	2	3	4	1	2	2	1	1	1	3	3	3	1	1	4	4	0	Repeat-flowering climbing rose	1996	Kordes, W. Söhne			1	1	2
Dukat (Rosen Tantau 1955)[708]	2	0	4	1	3	3	3	3	1	2	2	2	2	0	1	3	4	2	Wichurana hybrid	1955	Tantau	1			1
Stella (Soupert & Notting 1905)[720]	0	0	4	4	2	0	2	0	2	0	2	4	4	0	0	4	0	0	Multiflora hybrid	1905	Soupert & Notting	1			1	1
Source d'Or (Turbat 1912)[709]	2	0	4	0	0	2	3	0	0	2	4	4	4	0	0	2	2	2	Wichurana hybrid	1912	Turbat	1			1
Dr. Reymont (Mermet 1907)[746]	0	3	4	4	2	2	2	0	2	2	4	4	4	0	2	4	0	2	Multiflora hybrid	1907	Mermet	1			1	1
Frau Marie Weinbach (Weigand 1906)[699]	0	3	4	4	4	0	2	0	0	0	4	4	4	0	0	4	0	0	Wichurana hybrid	1906	Weigand	1			1
Gardenia (Manda 1899)[711]	2	0	2	4	2	2	2	2	2	2	2	2	4	0	0	2	4	2	Wichurana hybrid	1899	Manda	1			1
Lillie Dawber (Kordes, W. Söhne 1952)[735]	2	2	0	0	1	3	4	0	2	1	1	0	0	1	4	1	3	4	Tea hybrid	1952	Kordes, W. Söhne	2	1	1	2	2
Non plus ultra (Weigand 1903)[747]	0	3	4	4	4	0	0	0	0	0	4	4	4	0	0	4	4	0	Multiflora hybrid	1903	Weigand	1			1	1
François Guillot (Barbier 1907)[712]	0	2	4	4	2	2	0	0	2	2	4	4	2	0	0	2	4	2	Wichurana hybrid	1907	Barbier	1			1
Mme. François Royet (Royet 1926)[701]	2	3	2	4	3	1	2	0	0	1	2	3	2	1	1	2	4	2	Multiflora hybrid	1926	Royet	1			1	1
Fräulein Octavia Hesse (Hesse 1909)[713]	0	0	2	0	2	2	2	0	2	2	2	2	2	0	2	2	4	2	Wichurana hybrid	1909	Hesse	1			1
Professor C. S. Sargent (Hoopes & Thomas 1903)[725]	0	1	2	0	2	2	2	0	0	2	4	2	2	0	0	2	4	2	Wichurana hybrid	1903	Hoopes & Thomas	1			1
Shower of Gold (Paul, G. 1910)[702]	2	3	4	0	0	2	2	0	0	2	4	4	4	0	0	2	2	2	Wichurana hybrid	1910	Paul, G.	1			1
Léontine Gervais (Barbier 1903)[738]	0	1	2	0	2	2	0	2	2	2	2	2	2	0	0	2	4	2	Wichurana hybrid	1903	Barbier	1			1
Lezginka (Klimenko, Z. K. 1991)[750]	2	3	2	1	0	1	4	3	3	3	1	2	1	1	2	0	2	4	Tea hybrid	1991	Klimenko	2	1	1	2	2
Valentin Beaulieu (Barbier 1902)[703]	0	2	2	0	2	2	0	0	2	0	2	2	2	0	0	4	4	2	Wichurana hybrid	1902	Barbier	1			1
Oriflamme (Paul, G. 1914)[715]	0	2	2	0	2	0	0	2	0	4	4	4	4	0	0	2	4	2	Multiflora hybrid	1914	Paul, G.	1			1	1
Impératrice Joséphine (Descemet vor 1815)[693]	2	1	4	0	0	4	0	4	3	2	0	0	3	1	0	4	0	0	Gallica hybrid	1815	Descemet
Mary Mine (Harkness 1971)[729]	1	2	3	1	0	2	3	1	4	4	1	2	1	0	3	2	0	3	Shrub rose	1971	Harkness			1	1	2
Fugue (Meilland, M. L. 1958)[778]	0	3	3	2	2	1	1	1	3	2	3	2	1	2	3	2	0	3	Repeat-flowering climbing rose	1958	Meilland			1	1	2
Peter Lambert (Vogel, M. 1936)[790]	3	2	4	2	3	2	2	1	0	0	4	3	4	2	2	4	0	1	Multiflora hybrid	1936	Vogel, M.	1			1	1
Edelweiß (Dienemann 1925)[802]	1	3	1	0	0	4	0	4	2	2	2	1	3	0	4	3	1	2	Remontant hybrid	1925	Dienemann	2	1	1		2
Mrs. John Laing (Bennett 1887)[814]	2	2	2	1	2	4	2	4	2	2	1	1	2	2	1	3	4	1	Remontant hybrid	1887	Bennett	2	1	1		2
Fortissimo (GPG Bad Langensalza 1974)[826]	4	1	1	1	2	3	3	1	3	2	2	0	3	1	3	2	1	3	Shrub rose	1974	GPG Bad Langensalza			1	1	2
Goldene Druschki (Lambert, P. 1933)[838]	1	2	3	1	0	4	1	4	2	3	3	0	2	0	3	2	1	3	Remontant hybrid	1933	Lambert	2	1	1		2
Paul Kadolozigue (Lambert, P. 1912)[850]	0	1	4	4	4	0	0	0	0	0	4	4	4	0	0	4	0	0	Multiflora hybrid	1912	Lambert	1			1	1
Momo (Noack 1994)[779]	0	2	4	0	4	0	0	0	0	0	4	4	4	0	0	4	0	0	Repeat-flowering climbing rose	1994	Noack			1	1	2
Expreß (VEG (S) Baumschulen Dresden 1984)[791]	1	2	2	2	1	1	3	2	3	2	2	0	1	2	2	2	3	4	Repeat-flowering climbing rose	1984	VEG (S) Baumschulen Dresden			1	1	2
Barbarossa (Welter 1906)[803]	1	1	1	2	2	4	3	0	4	1	2	2	1	0	4	3	3	2	Remontant hybrid	1906	Welter	2	1	1		2
Perle von Remagen (Burkhard, H. 1957)[815]	2	0	3	1	0	4	3	3	4	2	3	2	2	1	3	1	2	4	Tea hybrid	1957	Burkhard, H.	2	1	1	2	2
Eichsfeldia (Bruder Alfons 1925)[792]	0	1	4	2	4	0	0	0	0	2	4	0	2	0	2	2	0	2	Multiflora hybrid	1925	Bruder Alfons	1			1	1
Odette (GPG Bad Langensalza 1972)[769]	1	3	1	2	2	3	4	1	4	3	3	1	2	2	3	1	0	2	Floribunda rose	1972	GPG Bad Langensalza	2		1	2	2
Silver Moon (Van Fleet; Henderson 1910)[781]	0	2	3	1	1	1	0	3	3	1	1	1	3	1	3	1	4	1	Wichurana hybrid	1910	Van Fleet	1			1
Bordeaux (Soupert & Notting 1908)[793]	0	1	4	4	4	0	0	0	0	0	4	4	4	3	0	4	4	0	Multiflora hybrid	1908	Soupert & Notting	1			1	1
Lord Raglan (Guillot 1854)[805]	0	3	2	2	3	3	0	1	1	0	2	3	3	1	3	1	4	1	Remontant hybrid	1854	Guillot	2	1	1		2
Ludwig Möller (Kiese 1915)[829]	2	3	2	1	0	4	1	3	3	2	1	1	2	1	4	2	1	3	Tea hybrid	1915	Kiese	2	1	1	2	2
James Bond 007 (Rosen Tantau 1966)[841]	3	1	2	2	1	4	4	3	4	0	1	0	1	0	3	2	3	3	Tea hybrid	1966	Tantau	2	1	1	2	2
Hermann Berger (GPG Bad Langensalza 1982)[770]	2	0	3	1	2	2	4	3	2	3	1	0	4	0	3	0	3	4	Tea hybrid	1982	GPG Bad Langensalza	2	1	1	2	2
Red Robin (Lens, L. 1992)[782]	0	3	4	2	2	2	0	2	0	1	2	2	2	2	2	4	0	0	Shrub rose	1992	Lens			1	1	2
Lyonfarbige Druschki (Rosarium Sangerhausen 1928)[806]	1	2	3	1	1	4	0	4	3	2	1	1	1	1	4	3	3	2	Remontant hybrid	1928	Rosarium Sangerhausen	2	1	1		2
Mosel (Lambert, P. 1920)[830]	0	2	4	2	4	2	2	0	2	0	2	4	4	0	0	2	0	0	Multiflora hybrid	1920	Lambert	1			1	1
Parkjuwel (Kordes, W. Söhne 1950)[842]	2	3	3	1	1	3	3	2	4	2	2	0	2	2	2	3	2	1	Centifolia	1950	Kordes, W. Söhne
Charme (Rupprecht-Radke 1964)[854]	1	2	2	2	2	2	3	1	2	1	1	1	2	1	3	2	1	1	Polyantha hybrid	1964	Rupprecht-Radke			1		2
Esprit (GPG Bad Langensalza 1985)[771]	1	2	2	2	2	2	2	0	3	1	1	3	0	2	2	1	1	4	Floribunda rose	1985	GPG Bad Langensalza	2		1	2	2
Kaiser Wilhelm (Drögemüller 1889)[783]	1	4	3	1	0	4	3	2	2	3	2	1	0	0	3	1	3	4	Tea rose	1889	Drögemüller
Bischof Dr. Korum (Lambert, P. 1922)[807]	1	3	1	0	1	4	1	2	3	0	2	1	2	1	3	2	2	1	Remontant hybrid	1922	Lambert	2	1	1		2
Lordly Oberon (Austin, David 1982)[819]	1	1	2	2	2	2	2	2	3	0	1	2	2	2	2	3	4	4	Shrub rose	1982	David Austin			1	1	2
Rote Flamme (Kordes, W. Söhne 1967)[831]	0	0	2	3	3	2	1	1	1	1	2	2	1	2	3	3	0	3	Rubiginosa hybrid	1967	Kordes, W. Söhne		2	1	3	2
Abraxas (VEG (S) Baumschulen Dresden 1973)[855]	0	3	3	2	3	2	1	1	3	2	3	1	2	1	2	3	1	3	Shrub rose	1973	VEG (S) Baumschulen Dresden			1	1	2
Professor Erich Maurer (Tepelmann 1939)[772]	1	3	2	3	1	3	2	3	2	0	0	2	2	3	3	2	3	2	Climbing tea hybrid	1939	Tepelmann	2		1		2
Wiesenburger Parkprinzesschen (Krietsch; BS Graeff)[784]	1	3	4	0	2	1	4	2	1	3	4	1	3	1	2	0	0	4	Climbing rose		BS Graeff
Mocks Rosa Druschki (Mock um 1935)[796]	0	3	4	1	1	2	1	1	3	1	2	1	3	1	3	2	2	3	Climbing remontant hybrid	1935	Mock
Frau Karl Druschki (Lambert, P. 1901)[808]	1	1	1	0	0	4	0	4	2	2	2	1	3	0	4	3	1	2	Remontant hybrid	1901	Lambert	2	1	1		2
Rozália (Márk, G. 1998)[820]	2	1	3	2	3	3	3	2	2	4	1	1	1	0	2	0	1	2	Large-flowered climber	1998	Márk, G.	2		1		2
Märchentag (Herzogin Elsa von Württemberg 1929)[856]	1	2	3	2	0	4	1	3	2	3	2	1	2	1	4	1	1	2	Tea hybrid	1929	Herzogin Elsa von Württemberg	2	1	1	2	2
Dune (Delbard 1993)[785]	2	2	3	1	0	4	3	2	2	4	1	0	0	0	1	1	3	3	Large-flowered climber	1993	Delbard	2		1		2
Romeo (Easlea 1919)[797]	0	0	2	0	4	0	0	2	0	0	4	2	2	0	2	2	4	2	Wichurana hybrid	1919	Easlea	1			1
Ritter von Barmstede (Kordes, W. Söhne 1959)[821]	0	3	3	1	3	2	1	0	0	2	2	3	3	4	1	3	0	1	Kordesii hybrid	1959	Kordes, W. Söhne		2	1		2
Alexander (Harkness 1972)[833]	2	2	3	1	1	0	3	0	3	4	3	1	1	1	2	1	2	4	Tea hybrid	1972	Harkness	2	1	1	2	2
Seven Sisters Rose (eingeführt 1817)[845]	3	3	4	4	3	0	2	0	2	0	2	4	2	0	0	4	0	0	Multiflora hybrid	1817		1			1	1
Pillnitzer Marcellina (Institut für Obstbau Dresden Pillnitz 1966)[857]	0	0	4	1	4	1	2	0	0	1	2	2	2	1	3	2	3	3	Polyantha hybrid	1966	Institut für Obstbau Dresden Pillnitz			1		2
Mosaik (VEG (S) Baumschulen Dresden 1978)[774]	1	0	2	3	4	1	3	1	2	3	2	2	2	0	3	1	0	1	Floribunda rose	1978	VEG (S) Baumschulen Dresden	2		1	2	2
Lybelle (Noack 1984)[786]	0	1	4	2	2	1	1	0	1	1	3	1	2	1	3	3	3	4	Repeat-flowering climbing rose	1984	Noack			1	1	2
Summer Wine (Kordes, W. Söhne 1985)[798]	0	2	3	0	1	3	1	1	2	1	2	2	3	1	1	2	0	2	Repeat-flowering climbing rose	1985	Kordes, W. Söhne			1	1	2
Geschwinds Nordlandrose (Geschwind 1884)[810]	0	2	4	0	0	3	0	4	0	2	2	1	2	2	4	4	2	0	Multiflora hybrid	1884	Geschwind	1			1	1
Black Boy (Kordes, W. Söhne 1958)[822]	2	2	3	1	1	4	1	2	3	2	2	1	1	1	2	3	4	1	Centifolia muscosa	1958	Kordes, W. Söhne	2			3	2
Hélène (Lambert, P. 1897)[834]	0	3	4	2	2	0	2	0	2	0	4	4	2	0	0	4	4	2	Multiflora hybrid	1897	Lambert	1			1	1
Bastei (Schmadlak, Dr. 1973)[846]	1	2	3	2	4	1	1	1	2	0	2	3	1	2	3	3	2	3	Shrub rose	1973	Schmadlak, Dr.			1	1	2
Bad Neuenahr (Kordes, W. Söhne 1958)[858]	1	1	3	2	2	0	0	0	4	1	1	2	2	2	2	4	2	2	Kordesii hybrid	1958	Kordes, W. Söhne		2	1		2
Louis' Rambler (Lens, L. 1997)[775]	2	2	4	0	2	4	3	2	1	0	2	2	4	0	0	4	0	0	Moschata hybrid	1997	Lens	1			1
Night Light (Poulsen 1985)[787]	1	3	4	2	1	0	4	1	3	3	3	1	2	0	2	2	1	2	Large-flowered climber	1985	Poulsen	2		1		2
John Davis (Svejda; Modern Exp. Farm 1986)[799]	0	3	4	2	2	3	2	3	0	2	0	1	2	2	2	4	1	2	Kordesii hybrid	1986	Svejda		2	1		2
Dr. Ing. H. Blohm (Lambert, P. 1919)[811]	2	4	1	2	2	1	3	2	4	2	2	3	2	2	4	1	4	2	Remontant hybrid	1919	Lambert	2	1	1		2
Illusion (Kordes, W. Söhne 1961)[823]	0	2	4	0	3	2	2	0	3	1	2	2	2	2	2	3	2	2	Kordesii hybrid	1961	Kordes, W. Söhne		2	1		2
The Squire (Austin, David 1977)[835]	0	0	1	1	2	3	3	1	2	1	1	0	3	1	2	3	0	1	Shrub rose	1977	David Austin			1	1	2
Theodora Milch (Weigand 1906)[859]	0	3	4	4	4	0	0	0	0	0	4	4	4	0	0	4	0	0	Wichurana hybrid	1906	Weigand	1			1
Grandessa (Delbard 1976)[776]	1	1	2	1	2	2	3	1	3	2	1	1	0	1	3	3	2	3	Repeat-flowering climbing rose	1976	Delbard			1	1	2
Nachsommer (Wänninger, Franz 1990)[788]	0	3	4	3	2	1	0	0	2	0	2	2	4	1	4	2	4	3	Repeat-flowering climbing rose	1990	Wänninger, Franz			1	1	2
Devi?'i gr?zy (Klimenko, V. N.; Klimenko, Z. K. 1961)[800]	1	2	4	1	2	2	2	1	2	0	3	4	2	3	2	1	4	3	Large-flowered climber	1961	Klimenko	2		1		2
Salzburg (Kordes, W. Söhne 1967)[812]	2	2	3	1	2	2	4	2	0	2	2	3	3	3	3	1	1	0	Shrub rose	1967	Kordes, W. Söhne			1	1	2
Großherzogin Eleonore von Hessen (Strassheim 1907)[824]	0	3	4	4	4	0	0	0	0	0	4	2	4	0	2	4	0	0	Multiflora hybrid	1907	Strassheim	1			1	1
Hedwig Reicher (Hinner 1912)[836]	0	0	2	1	0	4	1	4	3	3	4	1	2	0	3	3	4	3	Tea hybrid	1912	Hinner	2	1	1	2	2
Salammbo (Delbard 1994)[777]	2	2	2	0	2	3	2	0	2	3	1	2	1	2	3	3	3	2	Large-flowered climber	1994	Delbard	2		1		2
William Baffin (Svejda 1983)[789]	0	2	4	1	1	2	2	4	0	3	1	1	1	3	2	4	3	1	Kordesii hybrid	1983	Svejda		2	1		2
Venus (Kiese; J. C. Schmidt 1895)[813]	2	2	2	3	2	4	3	2	2	2	3	2	2	2	3	1	2	2	Remontant hybrid	1895	Kiese	2	1	1		2
Veilchenblau (Schmidt, J. C. 1908)[837]	2	3	4	4	4	0	2	0	2	0	2	4	4	0	0	4	4	0	Multiflora hybrid	1908	Schmidt, J. C.	1			1	1
Pink Robusta (Kordes, W. Söhne 1986)[849]	0	1	3	1	2	3	2	3	3	1	0	2	1	2	3	4	1	1	Shrub rose	1986	Kordes, W. Söhne			1	1	2
